# Supplementary material for: Genetic variation in adaptability and pleiotropy in budding yeast
Source: eLife. 2017 Aug 17;6:e27167. doi: 10.7554/eLife.27167 (PMC5580887; doi:10.7554/eLife.27167)
Supplement: Figure 3—source data 1. [file elife-27167-fig3-data1.xlsx]

## Sheet: QTL model, adaptability at OT
QTL Model--Adaptability at OT
Term	Locus	Coefficient	Added variance explained (nested model) NOTE: added variance with respect to mean segregant adaptability	Coefficient for ‘best linear predictor’ variable (Figure 3A; note that this variable is the same as the linear combination specified in col. 3, centered and scaled to standard deviation 1)
α	intercept	0.04	NA	-1.32
a1	ChrXIV 376315	0.034	0.27	1.64
a2	ChrXV 154799	0.015	0.06	0.75
a3	ChrIV 1091232	-0.014	0.056	-0.67
a4	ChrXII 210540	0.014	0.047	0.66

## Sheet: QTL model, adaptability at HT
QTL model--Adaptability at HT
Term	Locus	Coefficient	Added variance explained (nested model) NOTE: added variance with respect to mean segregant adaptability	Coefficient for ‘best linear predictor’ variable (Figure 3D; note that this variable is the same as the linear combination specified in col. 3, centered and scaled to standard deviation 1)
α	intercept	0.097	NA	-1.37
a1	ChrXIV 376315	0.088	0.371	1.89
a2	ChrXII 210540	0.034	0.051	0.7

## Sheet: Combined Fitness and QTL Model 
Term	Locus	Coefficient	Added variance explained NOTE: added variance with respect to adaptability of all populations, not mean segregant adaptability	F (nested model)	Coefficient for ‘best linear predictor’ variable (Figure 3C; note that this variable is the same as the linear combination specified in col. 3, centered and scaled to standard deviation 1)
α	intercept	0.055	NA	NA	-0.48
β	founder fitness	-0.634	0.417	NA	-23.9
γ	ChrXIV 376315	-0.024	0.004	9.6	-0.91
a1	ChrXIV 466590	0.017	0.031	66.8	0.64
a2	ChrXII 646707	0.013	0.033	65.9	0.49
a3	ChrXII 210540	0.009	0.015	27.9	0.35

## Sheet: Combined Fitness and QTL Model1
	Combined Fitness and QTL Model--Adaptability at HT
	Term	Locus	Coefficient	Added variance explained NOTE: added variance with respect to adaptability of all populations, not mean segregant adaptability	F (nested model)	Coefficient for ‘best linear predictor’ variable (Figure 3F; note that this variable is the same as the linear combination specified in col. 3, centered and scaled to standard deviation 1)
	α	intercept	0.128	NA	NA	-0.53
	β	founder fitness	-0.7	0.522	NA	-11.05
	γ	ChrXIV 376315	-0.038	0.02	32.3	-0.61
	b1	ChrXIV 376315, ChrXV 154799	-0.053	0.021	32.3	-0.81
	b2	ChrXIV 376315, ChrXIV 466590	-0.048	0.014	21.7	-0.74
