# Supplementary material for: Genetic variation in adaptability and pleiotropy in budding yeast
Source: eLife. 2017 Aug 17;6:e27167. doi: 10.7554/eLife.27167 (PMC5580887; doi:10.7554/eLife.27167)
Supplement: Figure 8—source data 1. [file elife-27167-fig8-data1.xlsx]

## Sheet: Combined fitness and QTL model 
Combined fitness and QTL model for pleiotropy — fitness gains of OT populations at HT
Term	Locus	Coefficient	Added variance explained	F (nested model)	Coefficient for ‘best linear predictor’ variable (Figure 8C; note that this variable is the same as the linear combination specified in col. 3, centered and scaled to standard deviation 1)
α	intercept	0.079	NA	NA	0.008
β	founder fitness, HT	-0.488	0.124	NA	-15
a1	ChrXIV 376315	-0.065	0.026	191.6	-2
a2	ChrXV 154799	-0.01	0.004	23.7	-0.31
a3	ChrXIV 466590	0.02	0.011	65.3	0.61
a4	ChrXII 644077	0.01	0.004	22.1	0.31
a5	ChrXIV 254149	-0.006	0.001	6.9	-0.19

## Sheet: Combined fitness and QTL model1
Combined fitness and QTL model for pleiotropy--fitness gains of HT populations at OT
Term	Locus	Coefficient	Added variance explained	F (nested model)	Coefficient for ‘best linear predictor’ variable (Figure 8D; note that this variable is the same as the linear combination specified in col. 3, centered and scaled to standard deviation 1)
α	intercept	0.052	NA	NA	-0.58
β	founder fitness, OT	-0.54	0.425	NA	-18.3
a1	ChrXII 644077	0.0054	0.006	12.3	0.18
a2	ChrXIV 254149	-0.008	0.009	17.6	-0.25
a3	ChrXII 210540	0.014	0.027	51.8	0.49
