# Supplementary material for: Genetic variation in adaptability and pleiotropy in budding yeast
Source: eLife. 2017 Aug 17;6:e27167. doi: 10.7554/eLife.27167 (PMC5580887; doi:10.7554/eLife.27167)
Supplement: Supplementary file 2. [file elife-27167-supp2.csv]

segregant	initial fitness, YPD 30C (OT)	std err	initial fitness, SC 37 C (HT)	std err	(final fitness at 30C, final fitness at 37C), populations evolved at 30C	(final fitness at 30C, final fitness at 37C), populations evolved at 37C
LK1-A02	0.0745689451668	0.00188578830628	0.117547414273	0.00318003164633	clone-4 0.122425685407 0.142855749915,clone-1 0.0578684036189 0.114224793249	clone-4 0.114460991532 0.174191999559,clone-3 0.0837911537537 0.181944352542,clone-2 0.0904272673462 0.179026497094,clone-1 0.104807119419 0.189063958783
LK1-A05	0.071812884015	0.00251409690579	0.109737997857	0.00373359245134	clone-4 0.132099817394 0.16120515844,clone-3 0.102181841077 0.142878077285,clone-2 0.135913154 0.138281642687,clone-1 0.107493144912 0.133409129125	clone-4 0.0563528392969 0.175961098691,clone-3 0.0919399702211 0.142862787259,clone-2 0.098852788137 0.154155753034,clone-1 0.0959710394315 0.164691307648
LK1-A06	0.0317659117461	0.00138550067251	0.0224126572057	0.00225355471394	clone-4 0.070500255624 0.0688562767802,clone-3 0.0777547349818 0.0993758472478,clone-2 0.0820129179137 0.10549968077,clone-1 0.0677991185571 0.0551404057879	clone-4 0.0678730346836 0.0945987611377,clone-2 0.0773264104483 0.111307199106,clone-1 0.0686182522368 0.119769814875
LK1-A07	-0.0579898601658	0.0034715464241	-0.172818908577	0.00288159404935	clone-4 0.0166716918474 -0.085299256129,clone-3 0.120791480086 0.119447348563,clone-2 0.0475747015181 -0.289461257762,clone-1 -0.0222053415928 -0.266407558848	clone-4 0.00877305748014 -0.0435769228046,clone-3 0.0345036696919 -0.00274198887188,clone-2 0.0334211061078 0.0393726167722,clone-1 0.0187478160208 -0.0332094218801
LK1-A09	-0.063297996074	0.00144174818815	-0.20333223704	0.00432881138332	clone-4 0.0371740365645 -0.152840115278,clone-3 0.00474027277442 -0.105306043689,clone-2 0.040669641232 -0.355681585539,clone-1 0.0203586460845 -0.106432491355	clone-4 0.0590391038669 0.0551620739415,clone-3 -0.0146420422863 0.000464485913253,clone-2 0.0350489986696 -0.00720395225137,clone-1 0.0479931569188 0.0472252929497
LK1-A10	-0.05923583453	0.00197086861842	-0.0792413713259	0.0031759098201	clone-4 0.0409703801954 0.095232482191,clone-3 -0.0213047480997 -0.0519112184711,clone-2 0.00414621740907 0.00366512650672,clone-1 -0.0305941738223 -0.0795268500366	clone-4 -0.0123424386547 0.0352493187897,clone-3 0.0863937981028 0.166251378008,clone-2 0.0271265506983 0.0960847105939,clone-1 0.0431668539185 0.106490709663
LK1-A12	0.0120826388662	0.00100966451464	-0.0416433898112	0.000815997901167	clone-4 0.0633851857995 0.0685727122442,clone-3 0.0721539276388 -0.24286348164,clone-2 0.0623734298735 0.0490532701191,clone-1 0.063537695866 0.0850011943298	clone-4 0.0763670022773 0.166638596965,clone-3 0.075213763945 0.0767509459556,clone-2 0.104237169592 0.215209893506,clone-1 0.0934484545204 0.190614493678
LK1-B01	0.00798558924106	0.00139281221024	0.0606215830329	0.00631452645174	clone-4 0.042090802673 0.0846673769857,clone-3 0.0382965688042 0.103697471785,clone-2 0.0450977976961 0.10744691253,clone-1 0.0332270965892 0.0950902906187	clone-4 0.0117529903919 0.107304721665,clone-2 0.000927022340112 0.116262198167,clone-1 -0.00167846099968 0.124710258119
LK1-B03	-0.061280441712	0.00198765062832	-0.133088716655	0.0206123819219	clone-4 0.0494631658346 -0.0592090422856,clone-3 0.0535524090302 -0.010186418264,clone-2 0.0344609973462 -0.0424575481617,clone-1 0.00300789989028 -0.0846402323742	clone-4 0.0349960257391 0.0486074258757,clone-3 -0.00260364621439 -0.0603587502829,clone-2 0.0892249044696 0.104055176602,clone-1 -0.0102847058251 -0.00345498744809
LK1-B04	-0.094250939701	0.00204975297738	-0.163648453463	0.00248869788165	clone-4 -0.0518071447217 -0.132841263929,clone-3 -0.0568759467961 -0.124695076606,clone-2 -0.0182979828513 -0.07535792958,clone-1 -0.0586842740883 -0.117139522519	clone-4 -0.0403024869754 -0.0932607404618,clone-3 -0.0875719971344 -0.112078382155,clone-1 0.0709476747112 0.118209113397
LK1-B05	-0.0510148853422	0.00360710027382	-0.108653172183	0.0126349463504	clone-4 0.0468311273877 -0.0601413551364,clone-3 0.0312707523558 -0.145384924875,clone-2 0.063229461358 0.0524999035134,clone-1 0.016700264195 -0.0158147772433	clone-4 0.0750014077737 0.140927368115,clone-3 0.0933622478624 0.19012719823,clone-2 0.0908813141424 0.18416420465,clone-1 0.042117059323 0.166585866178
LK1-B08	-0.0923338361145	0.00182343798482	-0.167978783865	0.021675360279	clone-4 0.0371500538286 0.0087020315358,clone-3 0.0457203497448 -0.0182641473501,clone-2 0.0385304919627 -0.0240604623484,clone-1 0.0608233451385 -0.107722916395	clone-4 0.0463239309252 0.101669712866,clone-3 0.06142502863 0.11798006973,clone-2 0.0590488753639 0.115765600737,clone-1 0.0619999278879 0.105834038268
LK1-C01	-0.0136590352195	0.00116152201738	-0.082654135361	0.00225002210898	clone-4 0.0455911339218 0.0913625891572,clone-3 0.0578552586973 0.0806631137583,clone-2 0.0665831685988 -0.0219011000226,clone-1 0.059408302352 0.0287103754657	clone-4 0.0751587568578 0.0765675698967,clone-3 0.0275389162252 0.146875516786,clone-2 0.0955290628011 0.134356301207,clone-1 0.0929235656934 0.14185876177
LK1-C06	0.0780834653709	0.00237345499351	0.11434027085	0.00403781456072	clone-4 0.107573973714 0.126544125743,clone-3 0.109251687423 0.135462537307,clone-2 0.117962319056 0.136873039786,clone-1 0.124491700918 0.152789320198	clone-4 0.111001605752 0.180080348674,clone-3 0.10853619003 0.160401176707,clone-2 0.119090449374 0.225770228085,clone-1 0.0900284512323 0.180121657887
LK1-C07	0.00115568032513	0.000821961247003	-0.0293201924507	0.000442993635199	clone-4 0.0548449723452 -0.0312235134027,clone-3 0.0845237533795 -0.0608897535369,clone-2 0.0747142468565 0.0423609076931,clone-1 0.0676018550926 -0.0102968160281	clone-4 0.0620303017674 0.0987586106097,clone-3 0.0499306658662 0.0991576119416,clone-2 0.0270947606877 0.0946256362727,clone-1 0.0587497476999 0.101880393636
LK1-C09	0.097834819249	0.00284260605488	0.167291493025	0.00796337758664	clone-4 0.0980779006586 0.185652399843,clone-3 0.12218746291 0.202044975417,clone-2 0.118784436389 0.211720029028,clone-1 0.118279443243 0.195369349707	clone-4 0.124035440877 0.197630318692,clone-3 0.121070469535 0.218157495385,clone-2 0.130233330821 0.217636454287,clone-1 0.124336352295 0.240485320257
LK1-C11	0.0376325902578	0.00211940634407	0.126605297011	0.00208612222044	clone-4 0.0737207330411 0.144186446659,clone-3 0.042189205975 0.133868981465,clone-2 0.082984523976 0.151248674586,clone-1 0.0860464800744 0.146785016154	clone-4 0.0847649290543 0.204134564994,clone-3 0.0629430592133 0.148427442416,clone-2 0.0742503360047 0.205264592197,clone-1 0.0603614616316 0.18866702439
LK1-D01	0.037639564143	0.00300730745403	0.122658678873	0.00872826641711	clone-4 0.0659097869058 0.177255240357,clone-3 0.0960479665216 0.18948668857,clone-2 0.0809284265825 0.0992936104716,clone-1 0.0700426062089 0.137336383997	clone-4 0.0893635033106 0.208641501979,clone-3 0.06006049964 0.14940128963,clone-2 0.078206508049 0.168431710184,clone-1 0.0470792141298 0.14492635436
LK1-D02	-0.0397523102668	0.0011019886951	-0.129590606006	0.00173544018219	clone-4 0.0125620664397 -0.11585488534,clone-3 0.0456132032808 -0.0205719686782,clone-2 0.0265533371814 -0.00317302370962,clone-1 0.0504634207321 0.00163425607828	clone-4 0.0334928424598 0.111954438208,clone-3 0.0894381776095 0.152171942011,clone-2 0.0845073708237 0.116791009915,clone-1 0.0831079676397 0.107975590109
LK1-D06	-0.0606053489588	0.00238171442052	-0.178040213421	0.0129954629145	clone-4 -0.0271680613229 -0.312216502374,clone-3 0.0329469183881 -0.0695312246385,clone-2 0.0480493992886 -0.0357183564246,clone-1 -0.0361223197375 -0.157306112837	clone-4 0.0256461675559 -0.0523467768495,clone-3 0.0222400093163 -0.0858254737817,clone-2 -0.00493761404452 -0.0920065653364,clone-1 -0.0406539901588 -0.122965666071
LK1-D08	-0.00849125865076	0.00272030763735	0.0460313442412	0.00446258060448	clone-4 0.0314156210354 0.074492614706,clone-2 0.0437623941842 0.0585155292298,clone-1 0.03976321097 0.117021105812	clone-4 0.0338633103181 0.173362724257,clone-2 0.078004745214 0.158809774656
LK1-D09	0.0175152249753	0.00235813174174	0.0844106025258	0.00231300170399	clone-4 0.0998478992139 0.149553828885,clone-3 0.0703290950082 0.10213167804,clone-2 0.0840735569258 0.0952533665619,clone-1 0.104709332263 0.137673786014	clone-3 0.0190586946874 0.100458667281,clone-2 0.0961164127562 0.117123101417,clone-1 0.0543119231239 0.114724679454
LK1-D10	-0.0379864391817	0.000620933629754	-0.130703973694	0.00732875470097	clone-4 -0.00556039068883 -0.0305827510791,clone-3 0.0102184004298 -0.0878290798676,clone-2 0.028248967916 -0.0244526924012,clone-1 0.0720215471184 0.11010219392	clone-3 0.0160963099925 0.128835910971,clone-2 0.0592652803961 0.0350972157546,clone-1 0.0179919115435 -0.0145310885615
LK1-D12	-0.0574037517907	0.00191312968418	-0.171260289346	0.0238772088522	clone-4 0.0325026304684 -0.0268067368883,clone-3 0.00388226132847 -0.0699319881914,clone-2 0.023424859256 -0.14097287582,clone-1 0.0212605244766 -0.0169157497179	clone-4 0.0334673647984 0.0827130139167,clone-3 -0.0330993982766 -0.0914098200225,clone-2 0.0513125786893 0.0124974426377,clone-1 0.0337465895769 0.0119795595248
LK1-E01	-0.0434671542694	0.00241107435307	-0.168917967949	0.0034269909203	clone-4 0.0887516843308 0.106427859799,clone-3 0.049257128896 -0.0406104088151,clone-2 0.0329052899086 -0.210512446394,clone-1 0.00320364617917 -0.121905401934	clone-1 0.0718213907738 0.0505166503672
LK1-E04	0.0106541175508	0.0222657335243	-0.0349109514297	0.0152788556882	clone-4 0.0926814072989 0.0819323373498,clone-3 0.0511222641571 -0.0195317304696,clone-2 0.0598625823483 -0.00974340419927,clone-1 0.1019523919 0.042452857596	clone-4 0.0745398085995 0.163174312921,clone-2 0.0878792517227 0.160001275388,clone-1 0.0832195263507 0.175431877562
LK1-E05	-0.0270983972958	0.0017519984486	0.00303281368109	0.00172174512479	clone-4 0.0219593272731 0.0664540845441,clone-3 0.0141952850041 0.0873403524542,clone-2 0.0180199564168 0.0610935708878,clone-1 0.0207092533348 0.0700242739015	clone-4 0.0199010364484 0.131675858817,clone-3 0.0430317128141 0.139284863976,clone-2 0.0379354102465 0.147274735726,clone-1 0.0365900290555 0.130944192243
LK1-E07	-0.105558829993	0.00195193161552	-0.207069999375	0.00211669327461	clone-4 0.0291245644901 -0.0604658354695,clone-3 0.0397830660133 -0.050858516859,clone-2 0.00201120716869 -0.077209965066,clone-1 0.0357779576271 -0.201859326836	clone-4 0.0232230548058 -0.00217819517738,clone-3 -0.00180898827395 0.00370419254687,clone-2 0.0432415445405 0.0191346371676,clone-1 -0.0781053795744 -0.0831737485655
LK1-E09	0.00130606973184	0.0179802119639	-0.0384063303359	0.00188152601407	clone-4 0.0985874058475 0.129545871807,clone-3 0.101206235944 0.118596198165,clone-2 0.0912294132206 0.0343395804752,clone-1 0.0776826035504 0.0809646205754	clone-4 0.0974333416828 0.205948808,clone-3 0.0378206586511 0.189711057064,clone-2 0.0967903296416 0.191273883534,clone-1 0.0706931132392 0.187040793447
LK1-F03	0.00832590843164	0.000411043928565	-0.0750274143118	0.00248044151405	clone-4 0.0441640733166 -0.0360690243493,clone-3 0.03138364622 0.00913062847465,clone-2 0.0331673567819 0.0417897683111,clone-1 0.0617461421373 -0.000711233331416	clone-4 0.0573809775535 0.113902104602,clone-3 0.0703586581781 0.117373089105,clone-2 0.0628947934776 0.118158077417,clone-1 0.0637554927621 0.079026020929
LK1-F05	0.0465091421299	0.00498244936105	0.134839584873	0.00399472322415	clone-4 0.0530085637861 0.120009992162,clone-3 0.051345889831 0.115290993498,clone-2 0.0572144690963 0.122196565295,clone-1 0.0516910338286 0.134809732678	clone-4 0.0626439948569 0.155932672012,clone-3 0.0615092395112 0.148267925747,clone-2 0.0667633982055 0.175428132263,clone-1 0.0541103497121 0.189547100224
LK1-G03	0.0440680651487	0.00100077344745	0.0657095497895	0.00132118808295	clone-4 0.0544667171701 0.0887274291488,clone-3 0.0502170616674 0.0739549041282,clone-2 0.0523788602061 0.0630216646615,clone-1 0.0464935498671 0.0644070547321	clone-4 0.0661590572559 0.142079459484,clone-3 0.0770317710324 0.137496568309,clone-2 0.0704346744563 0.121081613709,clone-1 0.0637004185892 0.133800101639
LK1-G04	-0.0396925285629	0.00317035071399	-0.087436457837	0.00642519040782	clone-4 0.0173371460407 -0.167069927531,clone-3 -0.0300353891483 -0.096884686553,clone-2 0.0572258242882 0.106387169876,clone-1 0.0292951936182 -0.07062319788	clone-4 0.0482621851521 0.0455301949689,clone-3 0.0450235702534 0.0876237086455,clone-2 0.0412190784694 0.0846325797525,clone-1 0.00804953594223 -0.0108228103601
LK1-G07	0.0949052913136	0.00186631398065	0.163229684082	0.00502639055197	clone-4 0.107869954981 0.166090440504,clone-3 0.09100495855 0.163543528433,clone-2 0.109256949278 0.169354944767,clone-1 0.108327464771 0.188084383066	clone-4 0.108304249385 0.189379925985,clone-2 0.108481970136 0.219704666022,clone-1 0.108418230428 0.228087791835
LK1-G08	-0.0765691976377	0.00382591364748	-0.147597455002	0.00338922431057	clone-4 0.0384905201103 -0.0350115364925,clone-3 -0.0379181244568 -0.0984472712619,clone-2 -0.0191615073637 -0.100797342456,clone-1 0.00772374527419 -0.0273565791822	clone-4 0.00785500611702 0.0899805287514,clone-3 0.0407355328712 0.0835366124237,clone-2 0.0136972417484 0.061974563303,clone-1 0.0661704038961 0.072828770526
LK1-G09	-0.110538362649	0.000852453634105	-0.18316565608	0.0075697462386	clone-4 -0.0523994502183 -0.108196703784,clone-3 0.00796811408126 -0.0861989561348,clone-2 -0.0345869568017 -0.062803068483,clone-1 -0.0858852541043 -0.150895290433	clone-4 -0.0645382038174 -0.0718086902037,clone-3 -0.0483050716703 0.0253154518555,clone-2 -0.0538495175041 -0.0322879631694,clone-1 -0.0301297968923 0.00121206840397
LK1-G10	0.0318794521824	0.00216948076569	0.0638543460648	0.00351732413275	clone-4 0.0548097449198 0.0165069886376,clone-3 0.0321931986352 0.0607457263718,clone-2 0.0318512890787 0.0589806576437,clone-1 0.0446798151219 0.0505250970144	clone-4 0.0656754103965 0.153377560432,clone-3 0.060178692948 0.165831672051,clone-2 0.0587513702421 0.163112052433,clone-1 0.104918715199 0.217731515026
LK1-G11	0.026213319995	0.00226888171388	0.0773851495267	0.00441065976698	clone-4 0.0562660549018 0.12447849018,clone-3 0.0598944348661 0.130233165031,clone-2 0.0623822867899 0.123156580055,clone-1 0.0668082367851 0.127356944434	clone-4 0.111305669732 0.21251385055,clone-3 0.0543766360459 0.154072729069,clone-2 0.0895520180447 0.142065264171,clone-1 0.0830845405588 0.140674291439
LK1-G12	-0.0666833880731	0.0020499012947	-0.122929370813	0.00480689126933	clone-4 -0.0393211717772 -0.0777126466349,clone-3 -0.0361055787381 -0.0759517012209,clone-2 0.0278018904536 0.055613345388,clone-1 -0.0243870551633 -0.0876123951457	clone-4 0.0144188936206 -0.0246298077394,clone-3 -0.0401865778708 0.013490654561,clone-2 0.0250304969574 0.0893970131424,clone-1 0.0371788133717 0.0292247565101
LK1-H02	0.078019075031	0.00122553823223	0.152108525014	0.00307928788135	clone-4 0.0991573009403 0.165833852069,clone-3 0.122499985791 0.167529516121,clone-2 0.127823261173 0.211635239404,clone-1 0.115069753406 0.164599689894	clone-4 0.0897134110554 0.186105778682,clone-3 0.1094913985 0.215525090482,clone-1 0.104457639411 0.197463665217
LK1-H03	0.024764848861	0.00172403121551	0.00838691639934	0.00472145140525	clone-4 0.0705043306455 0.129265550171,clone-3 0.0867675618653 0.155707999475,clone-2 0.0814552499435 0.14250251651,clone-1 0.0672796584861 0.148920772373	clone-4 0.00253696683884 0.173156521058,clone-3 0.049785102249 0.196054922491,clone-2 0.0444532246999 0.1221447482,clone-1 0.0340834780208 0.174886657593
LK1-H04	-0.0708142559869	0.00154962106729	-0.187570950058	0.0077486067478	clone-4 0.0464167396526 0.00164341653851,clone-3 0.0507864660458 -0.237723872329,clone-2 -0.0228294313325 -0.0998785618752,clone-1 -0.00244529975031 -0.0516269507928	clone-4 0.0309254258723 0.0539677042856,clone-2 0.0305407883341 0.113708797006,clone-1 -0.00395085040852 -0.0531686941905
LK1-H09	0.0667651928094	0.00201730795955	0.117171922889	0.013590615276	clone-4 0.103060059081 0.170638618825,clone-3 0.132448847103 0.189342128955,clone-2 0.134189669622 0.19982979942,clone-1 0.138960452832 0.197290368095	clone-4 0.116686128269 0.189805706773,clone-3 0.114445011805 0.164069248335,clone-2 0.119154924674 0.176213499706,clone-1 0.110270707458 0.181154501148
LK1-H12	-0.0667225613082	0.000803741075577	-0.129147730387	0.0119070567084	clone-4 -0.0143654569694 -0.116062031062,clone-3 0.00342800612927 -0.0818356608947,clone-2 -0.0026269862202 -0.10817029688,clone-1 -0.000613060378816 -0.102564542681	clone-4 -0.0213537476567 -0.0332923788944,clone-3 -0.0478721539619 -0.120658088202,clone-2 0.0363923002224 0.0691127999649
LK2-A01	-0.00337940523448	0.00082544952589	0.0241879334118	0.0230059455591	clone-4 0.0542596208093 0.112590933523,clone-3 0.0372447321555 0.089294391885,clone-2 0.0381334484465 0.116281143436,clone-1 0.0287708428052 0.118532638394	clone-4 -0.014978335727 0.0903481850947,clone-3 0.0442910609049 0.130049808262,clone-2 0.0434690992955 0.132967459381,clone-1 0.0470061842988 0.110838329158
LK2-A05	-0.0765030213481	0.00132850222717	-0.220848757368	0.00966853189554	clone-4 0.0548296009708 0.033022474571,clone-3 0.0524505092971 -0.0520767177959,clone-2 0.0573254752845 0.0118998608193,clone-1 0.0350510516143 -0.10030253069	clone-3 0.0298877445055 0.0585140979984,clone-2 0.0147191624961 0.025670826613,clone-1 0.0724890482034 0.139803481953
LK2-A06	-0.0873602962038	0.00152823378407	-0.157961605049	0.0176572070502	clone-4 0.0762379256734 -0.0136023676458,clone-3 0.0078360652157 -0.0835176013582,clone-2 0.0351149760792 -0.0783840612299,clone-1 0.0285843135118 -0.0860258977559	clone-4 0.0668171790886 0.118208622732,clone-3 0.0524852134308 0.0859520382945
LK2-A07	0.00562313327535	0.000987487775756	-0.0765420495723	0.00228552117678	clone-4 0.0851787922056 -0.152391670626,clone-3 0.0827256525173 0.0762046472424,clone-2 0.0865550847468 0.10282943424,clone-1 0.0863188388651 0.0781544314883	clone-4 0.0808041987009 0.123004539745,clone-3 0.0718277415338 0.124118686661,clone-2 0.0813867893703 0.137339461405,clone-1 0.0627156079432 0.0908182174392
LK2-A09	-0.0966588142377	0.00231196533064	-0.189474878506	0.00661081675489	clone-4 0.0437552769489 -0.229445378865,clone-3 -0.0446717700126 -0.0526569905495,clone-2 0.0342664748667 -0.0360351648331,clone-1 0.0216735119906 0.0229445198482	clone-4 0.0275795587308 0.100005586653
LK2-A10	-0.0698100881092	0.00111600507825	-0.183643420479	0.00652981713435	clone-3 0.0498373845272 -0.0200351902502,clone-2 0.018936024785 -0.162145357322,clone-1 0.048358701861 -0.0493489760006	clone-4 0.0173027379622 -0.0490420103976,clone-3 0.0299930064936 0.0448575582228,clone-2 0.0213576456885 -0.044830558756,clone-1 0.0241792957702 -0.0297881633382
LK2-A11	-0.127012376177	0.00540904633961	-0.174431105478	0.010501958238	clone-4 -0.0196752086267 -0.125169522947,clone-3 -0.0622975384278 -0.113480472561,clone-2 -0.0181786087952 -0.205698078121,clone-1 -0.0579332790812 -0.152104050201	clone-4 0.0190659100653 0.0564104400548,clone-3 -0.0319020435337 -0.0690635628952,clone-2 -0.0842778919971 -0.0416255497571,clone-1 0.0782045639015 0.10212545275
LK2-A12	-0.0296117057507	0.000725333293285	-0.09587214986	0.00212977739848	clone-4 0.0166550832869 -0.0331533171978,clone-3 -3.74196144255e-05 -0.0359873366045,clone-2 0.00705334315382 -0.0303174511589,clone-1 0.00125321468601 -0.0384731262083	clone-4 0.0945702708242 0.203479507372,clone-3 0.024777170853 0.0584790622671,clone-2 0.00278890656146 -0.00127094731389,clone-1 0.0124087237439 0.00335100428053
LK2-B04	0.0685536924792	0.00191985925759	0.078875085824	0.00318161291154	clone-4 0.0955101499144 0.0809942920233,clone-3 0.113430955757 0.15819116848,clone-2 0.106218166578 0.0846089669698,clone-1 0.0925167908073 0.130350327412	clone-4 0.0888820678843 0.174493872094,clone-3 0.0976513522206 0.182171006415,clone-2 0.0664613402955 0.130318774161,clone-1 0.0686200657211 0.159097182464
LK2-B05	0.0382364818638	0.00169423549731	0.100157558295	0.00343395611062	clone-4 0.0776446885295 0.139195049544,clone-3 0.0549852872661 0.112435454698,clone-2 0.100769721188 0.199395845708,clone-1 0.0967185938507 0.192035903269	clone-4 0.0656704629143 0.151276004777,clone-3 0.0674796906782 0.143634857488,clone-2 0.0806145788075 0.159010537517
LK2-B07	-0.00378999020063	0.00213471727602	0.0281573322112	0.00204767653178	clone-4 0.0507419696775 0.116431894129,clone-3 0.043826904256 0.099197621671,clone-2 0.0326064844774 0.0873423537941,clone-1 0.052513847428 0.126995461879	clone-4 0.0552744125561 0.156580180565,clone-3 0.065607518313 0.14563110621,clone-2 0.0637884664492 0.155964208948,clone-1 0.0434433043857 0.122255863486
LK2-C05	-0.0729514806504	0.00138996058512	-0.18383938092	0.010559585861	clone-4 -0.0275124726583 -0.123681867873,clone-3 0.000873828947718 -0.177359379472,clone-2 0.0547348971164 -0.0117970869038,clone-1 0.00784514381848 -0.223449662629	clone-4 0.0775434466736 0.14240435511,clone-3 0.0202479222878 0.0156191397172,clone-2 0.0158957957465 0.0884794774187,clone-1 0.0456227184486 0.124061856369
LK2-C06	0.0218313259451	0.00145020303103	0.0932695225596	0.00152307728544	clone-4 0.0889238368942 0.148450376231,clone-3 0.0337273260517 0.0999493622147,clone-2 0.0489065126663 0.0777751325721,clone-1 0.0466491223242 0.120752075047	clone-4 0.0464100366911 0.118859177144,clone-3 0.0567148424373 0.121265953435,clone-2 0.0550391071971 0.129529851699,clone-1 0.0539080511887 0.122193869693
LK2-C08	0.0728108209783	0.00232523680587	0.0651258336169	0.00354397467879	clone-4 0.102631525041 0.12276886545,clone-3 0.10730279211 0.132065152066,clone-2 0.080528117905 0.0866920710751,clone-1 0.117271068256 0.141254614982	clone-4 0.0985136441563 0.142512883033,clone-3 0.0897107566267 0.135383754935,clone-2 0.124051606076 0.175526382809,clone-1 0.0999744434506 0.149263183227
LK2-C09	-0.0291810553333	0.00120551025389	-0.0723952306456	0.00181811036593	clone-4 0.0926131438235 0.109765204882,clone-3 0.0509717987199 0.0257445602724,clone-2 0.0279178319079 0.0158180057081,clone-1 0.0191664984565 0.00561126836781	clone-4 0.0404297352901 0.0667075457681,clone-3 0.0760103374376 0.137510847612,clone-2 0.0837343567853 0.120857491162,clone-1 0.0157550809122 0.0322339903037
LK2-D03	0.0664517891992	0.00189493506782	0.158171802417	0.00396041589572	clone-4 0.109843267727 0.221446846135,clone-3 0.0931286329292 0.200648774916,clone-2 0.103998010181 0.198649258041,clone-1 0.0815915305428 0.184461013571	clone-4 0.103617582158 0.22445671287,clone-3 0.0961684880103 0.226753246243,clone-2 0.0911749500055 0.220992971148,clone-1 0.103116700074 0.204027200137
LK2-D04	0.0868370991175	0.00118098682039	0.130344422639	0.00571234197453	clone-4 0.113614844666 0.177158282831,clone-3 0.118333758776 0.182416640825,clone-2 0.0914164122472 0.143744395588,clone-1 0.0916454940419 0.152260380613	clone-4 0.107404569087 0.174440143344,clone-3 0.114816642287 0.174297632645,clone-2 0.123734701489 0.185802507243,clone-1 0.106106728737 0.180966897083
LK2-D05	-0.0409898869007	0.000544405881582	-0.0681363230666	0.00135717923138	clone-4 -0.00255342426423 -0.0440130755254,clone-2 0.0164800718786 -0.0126383606287,clone-1 0.0808632536531 0.11898422939	clone-4 0.0836184542389 0.140365494797,clone-3 0.0583848566177 0.0985163682098,clone-2 0.0910220691555 0.147401792357,clone-1 0.0210647237351 0.155167260318
LK2-D07	-0.00914777752937	0.00292715052375	-0.0638342582312	0.00373515134805	clone-4 0.017228209791 0.0728992432928,clone-3 0.0297142182735 0.022128604704,clone-2 0.0184004022605 -0.0548287262825,clone-1 0.0291127883443 -0.00355831461326	clone-4 0.0452215998002 0.0947280225621,clone-3 0.0434569981869 0.0778648634759,clone-2 0.0463775383578 0.0621939354476,clone-1 0.0341174815155 0.0612834049091
LK2-D09	-0.0465031104159	0.00207322699773	-0.179497866659	0.0309311908604	clone-4 -0.0201873829121 -0.208235706542,clone-3 0.0251044930955 -0.0863400720365,clone-2 -0.0194839973654 -0.178982007763,clone-1 -0.0052286837445 -0.138126904817	clone-4 -0.00843701701004 -0.0462604818243,clone-3 -0.0199011133776 0.0591034392104,clone-2 0.0307880822133 0.0298039626053,clone-1 0.032163648641 0.0924722634841
LK2-E07	0.0210672446285	0.000836697985084	0.0445938010992	0.00105091831933	clone-4 0.0549045586278 0.117403414041,clone-3 0.0595388787661 0.11902562981,clone-2 0.0522338409407 0.0999207543132,clone-1 0.0575246952347 0.113213329599	clone-4 0.0711822502166 0.171794528172,clone-3 0.0907033271811 0.19222411364,clone-2 0.121243583788 0.197264470174,clone-1 0.0857917595575 0.178739925714
LK2-E08	-0.0118589795349	0.00143460628885	-0.1508898221	0.0161730409203	clone-4 0.0654540889569 0.0636908260847,clone-3 0.0576394657077 0.0394141394514,clone-2 0.0433982258296 -0.163539229921,clone-1 0.0358733281438 -0.119244080609	clone-4 -0.0395975742604 0.0187585147112,clone-3 -0.0101816741459 0.0701561978824,clone-2 0.0534428345818 0.103305187808,clone-1 0.0244751165781 -0.00614207083857
LK2-E10	0.000691891603888	0.000601064658509	-0.0271931644102	0.00486107467931	clone-4 0.0665967693755 0.0814443665878,clone-3 0.0680707617543 0.0733829701378,clone-2 0.0888657760879 0.120047954593,clone-1 0.0693086747772 0.0744217141367	clone-4 0.0455933717084 0.126044899112,clone-3 0.0545006883264 0.109960436341,clone-2 0.0409778446502 0.136052003432,clone-1 0.0411372915636 0.145709470333
LK2-E12	-0.00321105493192	0.00197204597149	-0.0170104544198	0.00266246402383	clone-4 0.0752215261058 0.0840363340416,clone-3 0.0705967857267 0.10696090539,clone-2 0.0805703232314 0.0845234076274,clone-1 0.0695365982922 0.123525572691	clone-4 0.106062369863 0.152835760368,clone-3 0.099658362315 0.159062873134,clone-2 0.107752186652 0.180325126856,clone-1 0.0977200294118 0.14147666824
LK2-F03	-0.0103373188797	0.00181928352842	-0.109312309513	0.00168023962093	clone-4 0.0139165391495 -0.0618686527981,clone-3 0.0207813456312 -0.0652361750646,clone-2 0.00166920049397 -0.0769521334081,clone-1 0.10165972395 0.119086434371	clone-3 0.0526596254147 0.031930095885,clone-2 0.0691035299879 0.107696816703,clone-1 0.069913327011 0.0958895778395
LK2-F04	0.0644068677097	0.00325989231979	0.107985266322	0.00407065229427	clone-4 0.106959910797 0.139950513205,clone-3 0.106684845148 0.150723667043,clone-2 0.0724496183342 0.10385380809,clone-1 0.0875096114897 0.139252903726	clone-4 0.10259274027 0.177313479334,clone-3 0.0957413160737 0.144674515017
LK2-F05	-0.0811822722539	0.00111270235548	-0.163863955982	0.0047836136201	clone-4 0.0434447535533 0.033745535788,clone-3 0.0226538490536 -0.0413406452027,clone-2 0.0819658334244 0.100456280795,clone-1 0.0303211069839 -0.0446094630604	clone-4 0.0403470962013 0.0543685385728,clone-3 0.069416936413 0.123901711929,clone-2 0.0227786887316 0.0495999054787,clone-1 -0.0280824907014 -0.00539746951161
LK2-F07	-0.012979132485	0.00265561101963	-0.107411888055	0.0105657088924	clone-4 0.0855491483619 0.0133959982069,clone-2 0.0501462357041 -0.0773477452651,clone-1 0.0670602164207 -0.013691533315	clone-4 0.0533708792635 0.0532972332352,clone-2 0.0655002479078 0.134155278568,clone-1 0.0530498034188 0.0984444801316
LK2-F11	0.0353492269539	0.00155605646215	0.034159137264	0.00213381112565	clone-4 0.0743707596117 0.0863692061676,clone-3 0.11544131393 0.122431683728,clone-2 0.109149548165 0.112679136759,clone-1 0.0849586901363 0.0970428607814	clone-4 0.0983589280612 0.140491602133,clone-3 0.103767100591 0.141456771803,clone-2 0.133924575651 0.170336937133,clone-1 0.098911165426 0.1541132525
LK2-F12	-0.0206563535827	0.00150318803638	0.0314448985265	0.00216462351842	clone-4 0.0328677946919 0.0814354059756,clone-3 0.0302856147768 0.0910202542982,clone-2 0.0374986443624 0.102595201913,clone-1 0.0433685073927 0.048334654472	clone-4 0.0424640250852 0.148002099891,clone-3 0.0297529001166 0.126729368728,clone-2 0.0383908525542 0.141639492156,clone-1 0.0381209851112 0.147863950079
LK2-G06	-0.0177613643417	0.000598532205905	-0.0626963463883	0.00193364706298	clone-4 0.0641802160524 0.0805012780907,clone-3 0.0727073021087 0.0741426057975,clone-2 0.0558108136094 0.0205048642342,clone-1 0.0414053927745 0.0946104097688	clone-4 0.0448338414045 0.122338248173,clone-3 0.0391318417315 0.123437605537,clone-2 0.0466083200456 0.12542942816,clone-1 0.0467832960298 0.115787176879
LK2-G07	-0.0191945713278	0.00397242720079	0.00613719630714	0.00192004396894	clone-4 0.059119342971 0.0867085639793,clone-3 0.0695887413065 0.0845991243782,clone-2 0.0951040511582 -0.281603601948,clone-1 0.0987670386969 0.163258344419	clone-4 0.0930265242667 0.153764070932,clone-3 0.09563423425 0.174191067381,clone-2 0.100225235243 0.158101252549,clone-1 0.0723913236121 0.151974226977
LK2-G09	-0.0742723326685	0.000810006438439	-0.131136825423	0.00526719061318	clone-4 0.00095091685054 -0.0934612629796,clone-3 0.0258594835244 -0.0380821850523,clone-2 0.0427194384036 0.0342501644917,clone-1 0.0778886440811 0.0944028278186	clone-4 0.0359450054367 0.0235620089012,clone-3 0.0553116521209 0.170500934955,clone-2 0.0144709392596 -0.0497201855863,clone-1 0.0799747919772 0.127297204129
LK2-G10	-0.00548731290019	0.00177171110955	-0.0509100668238	0.0063468898785	clone-4 0.0202061978425 -0.0164051134211,clone-3 0.0262051695557 0.04838983836,clone-2 0.0200873462195 -0.0766254708869,clone-1 0.0173947047406 0.00722397753297	clone-4 0.0205913984094 0.0934852142972,clone-3 0.0240562946292 0.0995598710134,clone-2 0.0238797359142 0.098377957493,clone-1 0.0153212340162 0.0320918157653
LK2-H06	-0.0211476530292	0.00198046216718	-0.0189275543426	0.00146986329837	clone-4 0.0439889143143 0.0989101067139,clone-3 0.0312747876886 0.0495815928014,clone-2 0.0369707052493 0.100519196782,clone-1 0.0260519640339 0.0505833362619	clone-2 0.0492226277634 0.124244030681,clone-1 0.0208306727096 0.10844643899
LK3-A01	0.0199233444613	0.000270689773088	0.0105683338762	0.00196367079301	clone-4 0.0879799622597 0.103342990616,clone-3 0.0591987471792 0.072890311698,clone-2 0.0656361405986 0.0815503750683,clone-1 0.0595498754776 0.0763784789379	clone-4 0.0554893126094 0.0732171766531,clone-3 0.0623573925267 0.0870706197118,clone-2 0.0615179878844 0.0843202834769,clone-1 0.0587832367615 0.104240392678
LK3-A03	-0.0295061068395	0.000970239813444	-0.139439864119	0.00600683130274	clone-4 0.0230569734086 -0.0740670366178,clone-3 0.0339713655435 -0.0917169994188,clone-2 0.0666627863503 0.00557733969555,clone-1 0.0426517786637 -0.056949860174	clone-4 0.0726931724592 0.0264689400673,clone-3 0.0410879163851 -0.0660394202512,clone-2 0.0763152306265 0.106982904549,clone-1 0.0743740253843 0.0554587275997
LK3-A05	-0.0332882141049	0.00122415069228	-0.0967818754747	0.00367970118265	clone-4 0.0544483807147 0.148548272034,clone-3 0.0448527778992 0.143301321884,clone-2 0.0478096568373 0.134666019954,clone-1 0.049010301814 0.147502031156	clone-3 0.0764711903366 0.232564463261,clone-2 0.0464659445377 0.145814183996,clone-1 0.0424782788315 0.18667162159
LK3-A07	-0.00828790058277	0.00131985965098	0.00172226873977	0.00162715052555	clone-4 0.0738934209015 0.0949355379052,clone-3 0.074326268463 0.103016968294,clone-2 0.0295494881522 0.0345048823954,clone-1 0.071711515168 0.104032457343	clone-4 0.0606487249604 0.164560377977,clone-3 0.061630132242 0.124544608088,clone-2 0.0629233218145 0.205412331534,clone-1 0.0684354276023 0.205581453463
LK3-A12	-0.0589726144312	0.00149480715652	-0.049767568722	0.00130214956659	clone-4 0.0431025900333 0.13287754399,clone-3 0.113718202023 0.183927461363,clone-2 0.0850592956476 0.133198577486,clone-1 0.0577935510104 0.130339133328	clone-4 0.0999800571615 0.200942812673,clone-3 0.110992523345 0.190562384867,clone-2 0.0915217050025 0.194194780118,clone-1 0.0933319630507 0.192173917727
LK3-B02	-0.0619369063468	0.000443142291532	-0.161902310188	0.00377633692719	clone-4 -0.0232484205945 -0.27488179063,clone-3 0.0328221994349 -0.0337899804764,clone-2 -0.0109539182628 -0.179550192824,clone-1 -0.0210970125931 -0.193632579077	clone-4 -0.0512446863305 -0.102187056605,clone-3 -0.0095972115396 0.0331249686859,clone-2 -0.0379930685793 -0.052791517261,clone-1 -0.0506158986726 -0.0849124068993
LK3-B03	0.0204323072594	0.00093727537834	0.0984106307834	0.00135275953416	clone-4 0.0894525618916 0.160066416208,clone-3 0.0404212453786 0.121874674327,clone-2 0.0747668644596 0.121398525334,clone-1 0.0595933659983 0.121847460281	clone-4 0.0471129974428 0.119162860396,clone-3 0.0618984806855 0.116027987487,clone-2 0.0644136123023 0.193191266971,clone-1 0.0526530400222 0.119304318534
LK3-B04	-0.0495524744854	0.00224491209887	-0.178874627983	0.00593210919238	clone-4 -0.0129676690081 -0.109713928918,clone-3 0.0823977943574 -0.07047132897,clone-2 0.00206057829264 -0.111660302195,clone-1 0.0387507498122 -0.0789639835555	clone-4 0.0955657804111 0.181555654648,clone-3 0.0909652984335 0.149495934223,clone-2 0.0530889730846 0.0295225753228,clone-1 0.00862205791915 0.133883675594
LK3-B07	0.0587049673667	0.00186464629186	0.155378428847	0.00181664558749	clone-4 0.0914612970237 0.168753345176,clone-3 0.108908283347 0.208082158617,clone-2 0.059273357105 0.154874586846,clone-1 0.0934066956897 0.186386712387	clone-4 0.0828553287451 0.224049040522,clone-3 0.0858003231034 0.241869228378,clone-2 0.0851393976888 0.236755389936,clone-1 0.0883981034018 0.233531635656
LK3-B08	0.00160182715418	0.000827875602762	0.00634635290548	0.00109073863887	clone-4 0.0516682742028 0.0605982764497,clone-3 0.0331077598398 0.0600120979899,clone-2 0.0688274077513 0.095583818417,clone-1 0.0455742470385 0.0504934305486	clone-4 0.0427224399261 0.0783443257758,clone-3 0.0671870727935 0.112873966608,clone-2 0.0712912151388 0.0844095147934,clone-1 0.0810082575642 0.0920552818109
LK3-B10	0.0605672743333	0.00281710400116	0.0652173103035	0.00375739625201	clone-4 0.111680733689 0.154137548057,clone-3 0.094744761848 0.104065509907,clone-2 0.0859880878824 0.114237017725,clone-1 0.0911386942055 0.119938105858	clone-4 0.0884845175011 0.182499545341,clone-3 0.093058621589 0.160646135265,clone-2 0.0889225293373 0.173918875612,clone-1 0.0906620271535 0.179623426731
LK3-B11	-0.0308856631485	0.00102849806447	-0.119270739212	0.00400762450404	clone-4 0.00502871692498 -0.072667998124,clone-3 0.0265495778465 -0.00142394792511,clone-2 0.0226714842572 0.00141124057892,clone-1 0.00686944829228 -0.323163151562	clone-3 -0.00233013568633 -0.0781797847962,clone-2 0.0578732801823 0.165531759235,clone-1 -0.00891214484714 -0.00476335844271
LK3-B12	-0.0697899317914	0.000882315774	-0.203220966334	0.00567355381437	clone-3 0.0422534082587 -0.00409113546996,clone-2 0.0273344581835 -0.0294583209877,clone-1 0.0157093528875 -0.0596201479394	clone-3 -0.00184991167902 0.0105462246463,clone-2 0.0253582808349 0.103965332087,clone-1 0.0359734386919 0.101928496905
LK3-C01	-0.0485923846244	0.00180157317444	-0.10722515472	0.006973000787	clone-4 0.062522869665 -0.14368726039,clone-3 0.0372570589065 -0.188558790432,clone-2 0.0493178438408 -0.114497145262,clone-1 0.0483691961814 -0.173273355813	clone-4 0.018154969212 0.0372447916571,clone-3 0.0132224149282 0.0311937132157,clone-2 0.00429586942048 0.00332218326442
LK3-C02	-0.0939696727201	0.00145951529523	-0.202413423891	0.0108287165981	clone-4 0.0194820896185 -0.0691152797475,clone-3 0.0303067814266 -0.152517186664,clone-2 -0.0107591998628 -0.157057587578,clone-1 0.0599863822256 0.0781196822027	clone-4 -0.0501839222973 -0.087681092215,clone-3 0.065516831188 0.119564919628,clone-2 -0.0146579020981 0.101032775317,clone-1 0.0477348406396 0.110151304272
LK3-C03	0.116605712289	0.00295942985061	0.127174091342	0.00931672672706	clone-4 0.147587955184 0.135258573718,clone-3 0.112596441476 0.152742182625,clone-2 0.135516485791 0.170481752854,clone-1 0.136324156337 0.156925799609	clone-4 0.147077391198 0.161362207236,clone-2 0.142128803566 0.182506992888,clone-1 0.152257872815 0.185486167575
LK3-C04	-0.021324099008	0.00237025634822	-0.0672576967501	0.00378559111224	clone-4 0.0346807293321 0.0459184521114,clone-3 0.0571218223182 0.00968128156165,clone-2 0.0834059340634 -0.024888666761,clone-1 0.0536288872059 -0.0112498514979	clone-4 0.0556942283094 0.137508584906,clone-3 0.078276145078 0.127061945092,clone-2 0.0833484324004 0.140465152163,clone-1 0.0745927770619 0.13221481399
LK3-C06	0.0109543360771	0.00428703587775	0.027067428175	0.00146890024825	clone-4 0.0350486639934 0.0873315503724,clone-3 0.0527041969937 0.10108580053,clone-2 0.0271794706932 0.0758025848912,clone-1 0.0503495471566 0.0773256070566	clone-4 0.0302704487427 0.152780237439,clone-3 0.0352069493045 0.165194486398,clone-2 0.0250832455704 0.14510417456,clone-1 0.0455687017245 0.139141090427
LK3-C08	0.0800390679377	0.000894902712007	0.077354405914	0.00253827306175	clone-4 0.116307566185 0.166930528432,clone-3 0.12996408192 0.180375249361,clone-2 0.110246820946 0.141646302532,clone-1 0.140050838457 0.201217038474	clone-4 0.146255245614 0.231259638141,clone-3 0.133667414267 0.218784090877,clone-2 0.130498541058 0.213355985562,clone-1 0.135722374829 0.210882713999
LK3-C09	-0.00321079189863	0.00414784650134	-0.149459799137	0.00287609418017	clone-4 0.0163611272533 -0.0476760526225,clone-3 0.0891350373984 0.181876215051,clone-2 0.0477312629177 -0.11634312016,clone-1 0.0140967730306 -0.118362148214	clone-4 0.0163361531133 0.0980653850626,clone-3 0.0201172662606 0.019876528327,clone-2 0.0363580359345 0.15329574357,clone-1 -0.112468484798 0.0532182246728
LK3-C11	-0.0243025819858	0.000576725840954	-0.145219192053	0.00887414967803	clone-4 0.0250752934712 -0.00343163244953,clone-3 0.103673335333 0.121951667447,clone-2 0.0816130817232 0.21408489127,clone-1 0.0802337942857 0.139707384321	clone-3 0.00381009862349 0.00738629386604,clone-2 0.0577657193148 0.161327846518,clone-1 0.0450865573047 0.0539599534406
LK3-C12	0.00451857745894	0.0013118137601	0.0743344817365	0.00257899038197	clone-4 0.0368220945678 0.120789932177,clone-3 0.0466594082005 0.111187067986,clone-2 0.0374873504857 0.0904929892885,clone-1 0.0223759280316 0.12741064945	clone-4 0.0319002726979 0.134816752581,clone-3 0.0362878934972 0.153469285821,clone-2 0.0407933441673 0.138431953523,clone-1 0.0364688350965 0.148682162931
LK3-D01	0.0661845643605	0.00210736922344	0.149416027549	0.00553649381889	clone-4 0.097726019293 0.161556137423,clone-3 0.112166547718 0.179997493798,clone-2 0.0936943908674 0.184000022219,clone-1 0.0973668884478 0.186641082379	clone-4 0.0947024943552 0.198863151004,clone-3 0.0872019146975 0.183971369483,clone-2 0.0877642308589 0.192702222291,clone-1 0.0879610180289 0.193627177783
LK3-D04	-0.0588958294028	0.00210121129288	-0.0817831166599	0.00270208507839	clone-4 -0.0135776935771 -0.0608036708824,clone-3 -0.0268207347044 -0.105154926442,clone-2 -0.00268472871454 -0.0160488731476,clone-1 0.00190443774476 -0.00533991042142	clone-4 -0.000275427648659 0.0779667474276,clone-3 -0.0265977306238 0.0816596384526,clone-2 0.022677259597 0.101098950289,clone-1 0.0261511565125 0.123333484235
LK3-D05	-0.0974163764366	0.00520738934564	-0.198496594977	0.0057043376437	clone-3 0.0157140873381 -0.0737661784895,clone-2 0.045479901792 -0.00924324572225,clone-1 0.0513452786995 -0.117596239697	clone-3 -0.00138625135286 -0.00234775571413,clone-2 0.0322199585253 0.0583002909432
LK3-D08	0.0236245394339	0.00106673291575	0.0223168648533	0.00185711920196	clone-4 0.0693465625861 0.142693798271,clone-3 0.0735110733513 0.148039205531,clone-2 0.0770000276415 0.140987263832,clone-1 0.0636055277829 0.0885188507258	clone-4 0.0898870069969 0.195870768205,clone-3 0.0953620660953 0.233937616849,clone-2 0.110583656342 0.230862387934,clone-1 0.0831580569719 0.174111498564
LK3-D09	-0.0774374766193	0.00123337309191	-0.202365913082	0.022250293532	clone-4 0.071649610849 -0.0654144136526,clone-3 0.0277428256534 -0.0810016811732,clone-2 0.0309117021184 -0.0354100197558,clone-1 0.0260654572111 -0.0408658452398	clone-4 0.0362040143436 0.0197776328584,clone-3 0.00125677994904 -0.03563611503,clone-2 0.0829673540556 0.169354687327,clone-1 0.0692519298373 0.115107817222
LK3-D12	-0.0421088734738	0.00253037224451	-0.0400017242467	0.00606480640154	clone-4 0.020678912163 0.109057324367,clone-3 -0.019506380003 -0.019809572193,clone-2 0.00941379827135 0.0971687729231,clone-1 -0.00398030582251 0.0362312853819	clone-4 0.00164027232554 0.118993342561,clone-3 -0.011806592031 0.104033961673,clone-2 0.00893961266455 0.148151703891,clone-1 -0.00830679484573 0.11803309158
LK3-E03	0.0231959961781	0.00128155953695	0.142793943928	0.00209109055307	clone-4 0.061860823089 0.197172743059,clone-3 0.062684894845 0.172626013908,clone-2 0.0687669580777 0.185125644644,clone-1 0.0501240967847 0.181260140383	clone-4 0.0725152563601 0.236625317931,clone-3 0.0523427597969 0.202034197647,clone-2 0.0544202747142 0.199901935889,clone-1 0.0459223307346 0.204378028006
LK3-E06	0.0327449327197	0.00132428403112	0.0163856700392	0.00108244285468	clone-4 0.0589636171926 0.0654059493977,clone-3 0.0632684354669 0.0467496297734,clone-2 0.0661262590143 0.0753452714327,clone-1 0.0649130902669 0.0502004700018	clone-4 0.0409187029815 0.0872383482995,clone-3 0.0525904231076 0.108370749945,clone-2 0.0472125376613 0.100036265598,clone-1 0.0545927003729 0.0977167700297
LK3-E09	-0.0564075756987	0.00199268673229	-0.137311858527	0.0177358642705	clone-4 0.0526138453815 0.0546143311149,clone-3 -0.00604757435157 -0.055815426379,clone-2 0.0498637704216 0.0530637041535,clone-1 0.0293548507324 0.0380584481207	clone-4 0.0462052354043 0.167294258301,clone-3 0.0354026930269 0.0714139683307,clone-2 0.0564014163325 0.138238246554,clone-1 0.119271887726 0.20927629548
LK3-E11	0.0540141668341	0.00233105753872	0.110521633312	0.00658977096332	clone-4 0.0966773125752 0.173826935397,clone-3 0.0519613831294 0.120298410257,clone-2 0.0636538733805 0.120878739415,clone-1 0.0838416987071 0.135608966198	clone-4 0.0806353797908 0.14819698579,clone-3 0.0721318290964 0.162798609689,clone-2 0.0597455431321 0.195152498684,clone-1 0.0766626062537 0.169783449501
LK3-F06	-0.125231998543	0.00331674206259	-0.197763294735	0.0154015224759	clone-4 0.0858134270644 0.110617215001,clone-3 -0.00337112995891 -0.161888652135,clone-2 -0.0367855648303 -0.113415875344,clone-1 -0.0713476810047 -0.214141577325	clone-4 -0.0066664214584 0.0444726026515,clone-3 -0.112473933299 -0.122132568928,clone-2 -0.0398526094582 -0.0225643873549,clone-1 -0.0262943811929 0.0140380386203
LK3-F10	0.0313247452699	0.00410967933827	0.00416111755927	0.0106233131783	clone-4 0.0825593875858 0.126911544176,clone-3 0.115091727926 0.152286716208,clone-2 0.0981552691404 0.168664052685,clone-1 0.0823714581189 0.132638811081	clone-4 0.117489232888 0.214042806854,clone-3 0.0935568593514 0.182477572986,clone-1 0.113320660256 0.195424892514
LK3-F12	-0.0151912491179	0.00150378393286	-0.128826021464	0.00499971190268	clone-4 0.0590645172485 0.077594069677,clone-3 0.0510286097519 -0.0454725591067,clone-2 0.0587203346582 0.0689128991512,clone-1 0.0810494428575 0.0512294139111	clone-4 0.0689953178176 0.133963560966,clone-3 0.0523260496636 0.121816204629,clone-2 0.073191978171 0.104438572996,clone-1 0.0448386114483 0.0870056971958
LK3-G01	0.00112576265219	0.00134741478348	-0.0538980645491	0.00223171975258	clone-4 0.0622816250775 0.074091408579,clone-3 0.0984846840081 0.157961942186,clone-2 0.0818408129166 0.130910379025,clone-1 0.118155101101 0.167753177636	clone-1 0.0940188458033 0.171593737538
LK3-G02	-0.0212507255289	0.00126788062077	0.0439896312158	0.00243864584316	clone-4 0.0922936808318 0.0934689185877,clone-3 0.0742161471871 0.154942202762,clone-2 0.0677306063175 0.0693279153752,clone-1 0.0697807579616 0.0799297711853	clone-4 0.0724846894815 0.179201714385,clone-3 0.061641117623 0.188518395606,clone-2 0.0542596091397 0.172404946263,clone-1 0.0629751626777 0.172767219003
LK3-G07	0.0271998913898	0.00122900996845	0.0505240833975	0.00130627530049	clone-4 0.0480812947111 0.0817690714226,clone-3 0.026336349235 0.0656299716245,clone-2 0.0529774358636 0.0817540749487,clone-1 0.0580228580747 0.10233510417	clone-4 0.0560039302254 0.130483141005,clone-3 0.0680664322037 0.137450638463,clone-2 0.0461721668235 0.103130662711,clone-1 0.0650309928666 0.14842577543
LK3-G08	0.0938057077275	0.00194770372997	0.134035164056	0.00459663673686	clone-4 0.101183938567 0.158782390342,clone-3 0.132171869676 0.190943038443,clone-2 0.12663120457 0.182218521748,clone-1 0.113549097393 0.161867367445	clone-4 0.111680967193 0.197845831788,clone-2 0.11487685477 0.168883747202,clone-1 0.140885480039 0.20883620152
LK3-G10	-0.0501166100425	0.00206237276841	-0.163074284777	0.000422211032078	clone-4 0.0529683412175 -0.171905156685,clone-3 0.00745511660248 -0.0819361117823,clone-2 0.058990774094 -0.0479490599319,clone-1 0.0258317953824 -0.100436799937	clone-4 0.0110614008603 -0.0136876202016,clone-3 0.0499859717747 0.123247136488,clone-2 -0.000471924928958 -0.0556797406725,clone-1 0.0444066532599 0.0979766756819
LK3-G11	-0.0412896039748	0.00152564026989	-0.103087543759	0.00158169662755	clone-4 0.00479403181579 -0.0478236706241,clone-3 -0.0209354778653 -0.0965830872082,clone-2 0.07431668339 0.0207656923554,clone-1 0.0358369778362 -0.0551618299534	clone-4 0.0204807909474 0.0347361217649,clone-3 0.0558956996702 0.0630218104538,clone-2 0.0777828363988 0.109491408381,clone-1 0.0541776880137 0.0506968418029
LK3-H01	-0.0523302020972	0.00219254039325	-0.119702142336	0.00238001497134	clone-4 0.0300850478163 0.0995349517549,clone-3 0.0447489377091 0.00768565358168,clone-2 0.00326364378209 -0.0927562113076,clone-1 0.0453062020313 -0.260900855352	clone-4 0.0581596794936 0.0964412182374,clone-2 0.0664143318516 0.136271960999,clone-1 0.0626498460849 0.106185974994
LK3-H03	-0.0491181756242	0.000897888223667	-0.138370320715	0.00258475695839	clone-4 -0.0143160343174 -0.102715787641,clone-3 0.0228637456346 -0.0546101863865,clone-2 0.000570223385662 -0.0926811673374,clone-1 0.0836108101094 0.0796375610014	clone-4 0.0451537264158 0.187711271776,clone-3 0.0215322667456 0.0413878759754,clone-2 0.0439283513974 0.0289721943791,clone-1 -0.0259008191409 -0.0802287522623
LK3-H05	0.0170186129809	0.00307413554297	0.0432536363008	0.00140570391189	clone-4 0.045098989491 0.0672370850662,clone-3 0.0481835126642 0.0839030684482,clone-2 0.0712988990157 0.0890052473375,clone-1 0.0375954819819 0.0918407216572	clone-4 0.040717163433 0.0911045038606,clone-3 0.0764700418379 0.12775657266,clone-2 0.07111005741 0.130467934492,clone-1 0.0301259777673 0.113371149198
LK3-H06	0.0101267956052	0.00251009249049	0.0543758410135	0.00216390275672	clone-4 0.0719010610328 0.107163283696,clone-3 0.0342283981679 0.0679355367018,clone-2 0.0320179245455 0.0434941440027,clone-1 0.0417037608879 -0.0583726861099	clone-4 0.000586193814534 0.0845096062955,clone-3 0.000541713724638 0.0967715370847,clone-2 0.0174071761873 0.084449305308,clone-1 0.000885076941567 0.0678983214934
LK3-H08	-0.066259294679	0.000813023443797	-0.168195018305	0.00756379381757	clone-4 0.0250456033679 0.0131556241433,clone-3 -0.00989002429808 -0.115198567532,clone-2 -0.00876998772924 -0.0576715269877,clone-1 0.00495262967598 -0.175067630353	clone-4 -0.03011258494 -0.0831248222582,clone-3 0.072707701535 0.0988970224779,clone-2 0.0278604479721 0.00655227505054,clone-1 0.00685058835426 -0.0372062994225
LK3-H10	0.00413202381981	0.00285379823264	0.0612860158458	0.00541609646023	clone-4 0.0358661397259 0.0974696973626,clone-3 0.0261408769507 0.108074272237,clone-2 0.0347956198105 0.113367809902,clone-1 0.0269695062392 0.1137592709	clone-4 0.023939949246 0.114522337531,clone-3 0.0329199316243 0.125470625075,clone-2 0.0349689822069 0.128497968705,clone-1 0.0361518326382 0.131979434687
LK3-H11	-0.0376475229727	0.00289482394456	-0.108869517984	0.00340089938096	clone-4 0.0106545756166 -0.0390617858573,clone-3 0.0453785283907 0.131819200023,clone-2 0.0470955404928 0.0068320357072,clone-1 -0.00276944145393 -0.0987915989463	clone-4 0.0107058145717 -0.0119229246015,clone-3 0.0129236413477 0.138324649813,clone-2 0.0435972147995 0.13305902206,clone-1 0.0346496975 0.0962279255031
LK4-A04	0.0365590473674	0.00185717843232	0.0860661625581	0.00110909298137	clone-4 0.0510188162499 0.139256660227,clone-3 0.0560013426048 0.139401649107,clone-2 0.0628240341798 0.145832534258,clone-1 0.0848691705382 0.163388415863	clone-4 0.0792825968666 0.171359469805,clone-3 0.0632579311454 0.143142957302,clone-2 0.0790344923804 0.185557454672,clone-1 0.0603372820586 0.148598026835
LK4-A10	-0.10669082187	0.00225110443146	-0.227498094619	0.00620024299131	clone-4 -0.0419234797888 -0.142002944464,clone-3 -0.042158370235 -0.0936199165667,clone-2 -0.0484173826762 -0.0993073644736,clone-1 0.00856012305177 -0.00319665505396	clone-4 0.0341956860464 0.0984071943156,clone-3 -0.0291405777413 0.018731535757,clone-2 -0.0569458057706 -0.0587504008502,clone-1 0.0408445998874 0.0877757666552
LK4-A12	0.0449401923122	0.00090309010221	0.105024868513	0.00225735726945	clone-4 0.0778664622799 0.129659868554,clone-3 0.0800620022781 0.130616963635,clone-2 0.0843488701328 0.151635653035,clone-1 0.0777469061331 0.140355205183	clone-4 0.0725684251805 0.160536228964,clone-3 0.0849030255461 0.158398921674,clone-2 0.0845458423547 0.138576620833,clone-1 0.0765434451762 0.164076195441
LK4-B01	-0.0609808235007	0.00109882972021	-0.142311832847	0.0108345301503	clone-4 0.0201176044929 -0.10541247459,clone-3 0.0784116708865 -0.00597978321132,clone-2 0.0920614627906 0.00255563418443,clone-1 0.0218124612407 -0.106436671345	clone-4 -0.0128463893541 0.0346891724602,clone-3 0.0298698848104 0.193536999419,clone-2 -0.000523116936157 -0.0158843810663,clone-1 0.0028917759773 0.00985658515238
LK4-B03	-0.0377880144192	0.000701804817285	-0.106871524916	0.00264128957125	clone-4 0.0165322925982 -0.105565992353,clone-3 0.0701496294972 -0.105351287189,clone-2 0.0144254738874 -0.101846507791,clone-1 0.02686854544 -0.0672502499141	clone-4 0.0785759926506 0.144715202079,clone-3 0.0681524385458 0.107626340093,clone-2 0.0346689176331 0.0921705886982,clone-1 0.0187580655695 0.0143573319664
LK4-B04	-0.0902737596729	0.000602617229648	-0.204031461471	0.00208459722303	clone-4 0.072321394424 0.00766971624714,clone-3 -0.0577567621264 -0.180079783781,clone-2 0.0344491738792 -0.0762805354015,clone-1 0.0277312391536 -0.180541575382	clone-4 0.0487126129977 0.0367996315732,clone-3 0.00157432371804 -0.0826824563725,clone-2 0.0164070647405 -0.0130080903252,clone-1 0.0689490951685 0.15618029944
LK4-B05	-0.0551454559222	0.00248992962662	-0.0856052187029	0.0195079586326	clone-4 -0.0114201425181 0.00599312167168,clone-3 0.0440837975534 0.0936812698079,clone-2 0.0302129159898 -0.0305079669639,clone-1 0.0229408084921 0.00170851143228	clone-4 0.0497145160503 0.130503953231,clone-3 0.0127799937442 0.0583077954262,clone-2 -0.034830820346 -0.0119614261349,clone-1 -0.00278006329338 0.0209684416509
LK4-B06	-0.00738952351415	0.00212292343897	0.0148078491951	0.00475422973639	clone-4 0.0827024288997 0.156015480467,clone-3 0.073147231858 0.153944261326,clone-2 0.0644934371926 0.0192413790198,clone-1 0.0680664124055 0.148978203807	clone-4 0.0595525012065 0.151377303186,clone-3 0.0390435611388 0.156429894562,clone-2 0.0551134478044 0.147794733725,clone-1 0.0638677722046 0.171772788088
LK4-B07	0.0516678576645	0.000991282081287	0.0955091335366	0.00407599121104	clone-4 0.109000606731 0.103274250942,clone-3 0.117428116583 0.138670508612,clone-2 0.0999729649311 -0.409182282082,clone-1 0.127926801747 0.191803189442	clone-4 0.118726545727 0.206652911042,clone-3 0.0837439495745 0.193885941985,clone-2 0.100750970704 0.127017100977,clone-1 0.101712811579 0.16142435877
LK4-B08	-0.0639094142657	0.000627338785318	-0.180593876695	0.00501259419692	clone-4 0.0301701611801 -0.119470895339,clone-3 -0.0164433996702 -0.104964252876,clone-2 0.011624225828 -0.0548843166465,clone-1 -0.032557316809 -0.114833264538	clone-4 0.0613652376662 0.132261693761,clone-3 0.0679043568411 0.0924495783137,clone-2 -0.0305151184058 -0.071061297646,clone-1 -0.0355743239943 -0.0772249446309
LK4-B10	-0.0597541983577	0.00256187785013	-0.175743696362	0.00318376650321	clone-4 -0.0439813497931 -0.153194257316,clone-3 -0.0350339078938 -0.121584269615,clone-2 0.0303139493398 -0.0652108341909,clone-1 -0.00437217850523 -0.102037866934	clone-3 0.0145216787593 -0.0297069451457,clone-1 0.0135363946628 -0.0282750966822
LK4-B12	-0.0226924141344	0.00108864594593	-0.125484049051	0.00512040760082	clone-4 0.061761505893 0.00212984468158,clone-3 0.0973951727576 0.119307557068,clone-2 0.0751580044386 0.0680516931172,clone-1 0.0267824295806 -0.0517352231603	clone-4 0.0504204889421 0.0275352570744,clone-3 0.00565608049704 -0.0877034525062,clone-2 0.0336838438056 0.124300370961,clone-1 0.0733203872364 0.0749469883539
LK4-C07	-0.110691027354	0.00127809143862	-0.115869540372	nan	clone-4 0.0547457431988 -0.279266796694,clone-3 -0.0275669909063 -0.122558988895,clone-1 0.0397231623245 -0.0862238610856	clone-4 0.0357860104439 0.0331871129163,clone-3 0.00676456192086 0.0688778205208,clone-2 0.0331091314775 0.0145429882723,clone-1 -0.0336075925088 -0.0552141695385
LK4-C08	-0.024730103359	0.000446369010243	-0.107141134474	0.00575194585046	clone-4 0.0198930653844 -0.0354061614502,clone-3 0.0698091622041 -0.210589668256,clone-2 0.044508184009 0.00345564491212,clone-1 -0.00708724643134 -0.0710115473882	clone-4 0.0163882655633 0.0411666988403,clone-2 0.00060998852982 0.0735978205619,clone-1 0.0302088083895 0.0748052772128
LK4-C09	-0.0877992945671	0.0025034091111	-0.1666128484	0.00795373381095	clone-3 -0.0207533002852 -0.0760425535969,clone-2 0.0257909542102 -0.064862714871,clone-1 0.0102606396437 -0.0710239754288	clone-4 0.0184133935579 0.0431487089907,clone-3 0.0469861767462 0.0908310116789,clone-2 0.0415436705289 0.107362534876,clone-1 -0.0252529633362 -0.0135579228737
LK4-C10	-0.0451710855971	0.000936399091622	-0.121956715732	0.00325054583459	clone-4 0.0856669945291 0.0920725526015,clone-3 0.0385298915048 -0.234306184896,clone-2 0.0835913374729 0.0551843206952,clone-1 0.0141761087543 -0.0389912708944	clone-4 0.0343343575539 0.0252339429317,clone-3 0.0473854231026 0.0726905609397,clone-2 0.0196644437669 0.0221074426455,clone-1 0.0722455663923 0.0965293921122
LK4-C11	-0.0865240321112	0.00233333331986	-0.198040829444	0.0271726033335	clone-4 0.099042430951 -0.0806294473286,clone-3 0.0268503957507 -0.0386576018829,clone-2 0.105167977789 0.0102714772883,clone-1 0.038235496262 -0.169511851435	clone-4 0.0452593660013 0.00975371422419,clone-3 0.0645826136634 0.0830851789042,clone-2 0.067346796145 0.158170594178,clone-1 -0.0472438482213 0.0357321501611
LK4-D01	0.0110725759303	0.000793625489169	0.0431335159625	0.0034944186627	clone-4 0.0731860003538 0.156960481689,clone-3 0.0780586572751 0.156845657693,clone-2 0.0698153621836 0.0975597633689,clone-1 0.0745324474789 0.136100146097	clone-4 0.0706520108697 0.196059121861,clone-3 0.0728478721986 0.152115811099,clone-2 0.0674073702637 0.181535757748,clone-1 0.0598200741631 0.180003377291
LK4-D02	-0.0265553475437	0.00113807170797	-0.163509345353	0.00173958834864	clone-4 0.0199451297808 -0.0738585390763,clone-3 0.0525461210183 -0.047026783186,clone-2 0.0341590745771 -0.105887283524,clone-1 -0.012211268484 -0.142021543252	clone-4 0.0640446531223 0.139142782023,clone-3 0.030235378873 0.0448314308105,clone-2 0.0469805326802 0.091422313183,clone-1 0.0018648993158 -0.0247049131455
LK4-D11	-0.0608294649808	0.00117303699649	-0.244047029318	0.0274124154527	clone-4 0.0603132868167 -0.0145617877032,clone-3 0.0333246323075 -0.131431512828,clone-2 -0.0187647153308 -0.0758343969491,clone-1 0.0483342754865 -0.0568169240303	clone-4 0.0616416536484 0.0879731653347,clone-3 -0.00635650919953 0.0587957591822,clone-2 0.0637316799797 0.047760622,clone-1 0.05771186299 0.111642326274
LK4-D12	-0.149403012571	0.0126617818326	-0.263695043705	0.0114937897496	clone-4 -0.0342738842024 -0.184871304789,clone-3 -0.0539751528923 -0.149356567647,clone-2 -0.0331371056866 -0.0760491376214,clone-1 -0.0240087461327 -0.247927553745	clone-4 0.0233178101957 0.0344575420045,clone-3 -0.0408131651563 -0.0489739427973,clone-2 0.0277747513765 0.122076332236,clone-1 0.0635595080427 0.156625475522
LK4-E01	0.00710706134252	0.00183624649433	-0.122094807916	0.00543701820191	clone-4 0.027833957439 -0.0579316940625,clone-3 0.0396217617258 -0.0347686429258,clone-2 0.0480112877923 -0.0665142507363,clone-1 0.0388281733867 -0.0417376828822	clone-4 0.047653468111 0.0848838504711,clone-3 0.0195328124505 -0.0428218921734,clone-2 -0.0669647883151 0.0132192276386,clone-1 0.0750255838766 0.106448669805
LK4-E02	-0.0218377046337	0.00184063971506	0.0404216206626	0.00120216919902	clone-4 0.0704686069941 0.129102939124,clone-3 0.113808318904 0.197302639953,clone-2 0.06506259241 0.111008289721,clone-1 0.0985685363069 0.0722546899211	clone-4 0.00525175656208 0.15539270695,clone-3 0.0469488170093 0.165998507645,clone-2 0.0924445500591 0.160634425534,clone-1 0.0442807224348 0.115483020099
LK4-E03	0.0135541512114	0.00082562349533	-0.0434799051939	0.00314402758188	clone-4 0.0781678284403 0.119341189297,clone-3 0.0642167549091 0.152370096087,clone-2 0.0802629013908 0.143436827342,clone-1 0.105361108697 0.181433888771	clone-4 0.0775456448468 0.162802766128,clone-3 0.0866737708935 0.181005324441,clone-2 0.0767240534956 0.175456265579,clone-1 0.0755173462012 0.163306686452
LK4-E07	0.0635742179786	0.00293672513791	0.0623878912879	0.00127862105988	clone-4 0.120561010936 0.193687993547,clone-3 0.0786326102266 0.141155152788,clone-2 0.12871313845 0.182235266328,clone-1 0.123180302878 0.196451263822	clone-4 0.0794409420537 0.191384699318,clone-3 0.0949107887055 0.199164553406,clone-2 0.0956947286738 0.212776957064,clone-1 0.0691632008356 0.200465128419
LK4-G05	-0.0783769216455	0.00163802248378	-0.163222201946	0.0176735473307	clone-4 0.0193256675594 -0.128055827654,clone-3 0.0104144305225 -0.153717689898,clone-2 0.00109558246254 -0.0339606194874	clone-4 -0.0538520578947 -0.0627644284568,clone-3 0.0440826653375 0.0484927058432,clone-2 0.0116537384161 0.0339706118842,clone-1 0.0529786073359 0.137234815068
LK4-G06	0.0175364444464	0.00160863549567	-0.0843109825687	0.00356173046845	clone-4 0.0813250609304 -0.0627403516408,clone-3 0.0684571821341 0.0238741375188,clone-2 0.0923636720271 0.0648159226669,clone-1 0.0696760505402 -0.0080084622768	clone-4 0.0780416914185 0.0908741633334,clone-3 0.0651201248042 0.0760166568879,clone-2 0.0763485040216 0.0760873754863,clone-1 0.082809677777 0.12086815659
LK4-G09	-0.0509850048307	0.00144574118868	-0.161299093337	0.00967687182219	clone-4 0.0265861106234 -0.181113306145,clone-3 -0.0112831237252 -0.099219487498,clone-2 0.0488875228688 0.00942218846054,clone-1 0.0448798084045 0.159150805943	clone-4 0.0436704258641 0.089897419835,clone-3 -0.000940046144358 -0.0378578683367,clone-2 0.0576271216373 0.133917311244,clone-1 0.0599134517412 0.177162374852
LK4-H01	-0.0213508227224	0.00204776573918	-0.166049831593	0.00415060507679	clone-4 0.0419631575625 -0.0467196191394,clone-3 0.0384349762603 -0.0366365615656,clone-2 0.0486731809285 -0.0255457772698,clone-1 0.019781189841 -0.0822226460754	clone-4 0.0355959660271 -0.0548143245099,clone-3 0.0363577728851 0.0391417468361,clone-2 0.0278851633275 0.0524965540174,clone-1 0.0663597958945 0.154354121152
LK4-H02	-0.0758056007681	0.00244564532225	-0.191572293452	0.00829381354671	clone-4 0.0336539384427 -0.0422754861271,clone-3 0.00558551116583 -0.104481277284,clone-2 -0.021667093167 -0.143197224932,clone-1 0.043207617758 -0.0810989650282	clone-4 0.0264469626207 -0.0545207991983,clone-3 0.0388890037746 0.0238842005669,clone-2 0.0400655990126 -0.0333742269056,clone-1 0.0398452719827 0.00837524354138
LK4-H03	0.0229613904719	0.00159377167033	0.114606290942	0.0033210806489	clone-4 0.068852620176 0.157005487734,clone-3 0.0638928545178 0.15911980687,clone-2 0.0769960587616 0.170521959456,clone-1 0.0857658433651 0.170260337916	clone-4 0.065877228191 0.172033974949,clone-3 0.0729778179196 0.17152078743,clone-2 0.0816320600906 0.192546557164,clone-1 0.0605212737345 0.173277310266
LK4-H10	-0.0169095099444	0.0018521737263	-0.0221943211244	0.00201308112941	clone-4 0.0779541424072 0.0419513617566,clone-3 0.0969613294345 0.148488438685,clone-2 0.0848081335975 0.0515514466667,clone-1 0.0662703215239 0.0738074880596	clone-4 0.0938236575806 0.161105557526,clone-3 0.0637029152324 0.179324033803,clone-2 0.0906790246314 0.17333357923,clone-1 0.0803673774989 0.156564743958
LK4-H11	-0.043349795175	0.00127756080152	-0.15077601874	0.0055580238388	clone-4 0.0367745030532 -0.122743807696,clone-3 0.064856263536 -0.161290123767,clone-2 0.035175322519 -0.10634466396,clone-1 0.0656284365871 -0.342288181915	clone-4 0.0735361092903 0.129876616574,clone-3 0.0547293452558 0.0716665102308,clone-2 0.0568280971178 0.125778186212,clone-1 -0.00130511676812 0.0137292956265
LK4-H12	-0.0621432554782	0.00158354999552	-0.150699692073	0.00524230194459	clone-4 -0.0284046947913 -0.0399494759602,clone-3 0.0535389138487 0.0997205251315,clone-2 0.00597671448046 -0.211961029669,clone-1 -0.0412870593775 -0.111611934084	clone-3 -0.0351966072079 -0.0478550883991,clone-2 -0.0409644266932 -0.050111127023,clone-1 0.0361547303592 0.060509009294
LK5-A03	0.0309868367286	0.000399942697424	0.0358338035156	0.000985886624546	clone-4 0.0584197201342 0.0710078930781,clone-3 0.0529257080931 0.0851450245255,clone-2 0.060481683207 0.102464562597,clone-1 0.0615326378454 0.0835609065258	clone-4 0.0794561575688 0.172704248693
LK5-A04	0.0329544462593	0.00116153854495	0.044900932909	0.00205531175998	clone-4 0.0738380641142 0.0892618521825,clone-3 0.0605905607394 0.109744151241,clone-2 0.0522294787121 0.0766947061688,clone-1 0.0736410329512 0.102573217294	clone-4 0.0654455047447 0.122868869634,clone-3 0.071590101818 0.114574758492,clone-2 0.0513124027745 0.11515610713,clone-1 0.0610612042433 0.126953499003
LK5-A05	0.00667079286618	0.00167608285515	0.0523259424982	0.00205967328728	clone-4 0.0634260999335 0.13120670491,clone-3 0.0684171671591 0.0812300329196,clone-2 0.0644838532886 0.113032659957,clone-1 0.0668156133101 0.00853077815407	clone-4 0.0519567602271 0.116586612927,clone-1 0.0434811148301 0.101802102457
LK5-A07	0.0223189456214	0.000708335774881	0.0785090899743	0.00197631556012	clone-4 0.0242686504917 0.0836150216798,clone-3 0.0381090311964 0.0982750537915,clone-2 0.0547891036221 0.132769961601,clone-1 0.0507548573301 0.105262590094	clone-4 0.0387935129296 0.119004273405,clone-3 0.038526108296 0.111548724748,clone-2 0.0279597736641 0.113366423088,clone-1 0.0328574599763 0.107021419752
LK5-B01	-0.0690968582691	0.00249494450412	-0.119627110315	0.00138063793472	clone-4 0.0866277194998 0.0497666801367,clone-3 0.00782534174219 -0.0618613541736,clone-2 0.098816541499 0.141430525949,clone-1 0.0036531414473 -0.00435304684911	clone-4 0.096605298267 0.134409599198,clone-3 0.0675698535533 0.124257008631,clone-2 -0.00163909811794 0.0417295265438,clone-1 -0.0118975114626 0.0284157676809
LK5-B03	-0.0824484924969	0.00103279958374	-0.171973978331	0.00419795537245	clone-4 -0.00927672431038 -0.0436145447979,clone-3 0.0963593288117 0.125793462704,clone-2 -0.0493431173353 -0.128336600422,clone-1 -0.00580870663294 -0.0684525411977	clone-4 -0.0153547618533 -0.0566585605067,clone-3 0.0665028840501 0.0615427360349,clone-2 0.0627482696493 0.113653789997,clone-1 0.0702839802701 0.0969165418549
LK5-B05	-0.0686474558452	0.000616873867126	-0.156528562585	0.00589121923411	clone-4 0.0234920493874 -0.13145656928,clone-3 0.0395929182848 0.0740442610971,clone-2 0.0396172825985 0.104214356218,clone-1 -0.0115554777989 -0.0813906320041	clone-4 -0.0404998875394 -0.0638335147593,clone-3 0.0475651307203 0.100318503841,clone-2 0.0376064732593 0.0840335401971,clone-1 -0.00132888797286 -0.0116442971856
LK5-B06	-0.0689153237181	0.0012472573611	-0.240038825288	0.0147943803773	clone-4 0.0378002040005 -0.084072208334,clone-3 0.00751169100491 0.0542001676274,clone-2 0.000328992688941 -0.0606183887712,clone-1 -0.0101424025532 -0.0836802615046	clone-4 0.0161969550137 0.0275421496377,clone-3 -0.0275251544382 -0.00953535125602,clone-2 -0.00815897330983 0.129113066634,clone-1 0.00364390669541 0.0211890388091
LK5-B07	-0.126671033839	0.000467444189179	-0.207175243742	0.0562391109157	clone-4 0.0191630650425 -0.0203665401326,clone-3 0.0318561546576 0.102078668262,clone-2 0.0576455536304 0.0316256205891,clone-1 0.0522878874889 0.0116249448806	clone-4 0.0445347858771 0.0590449121403,clone-3 0.0365622950449 0.0824777335894,clone-2 0.0512483899899 0.0613375232305,clone-1 0.101130852327 0.168358947808
LK5-C01	-0.0355071175591	0.00129294516922	-0.147358851193	0.0049147741842	clone-4 0.0489238631661 0.0154237748101,clone-3 0.0127581764851 -0.0544250051661,clone-2 -0.00675812781692 -0.0930607229679,clone-1 0.0459184753587 0.098313722804	clone-4 0.032412450901 0.0311814906353,clone-3 -0.0137969296802 -0.0320592652043,clone-2 -0.0120748557289 -0.0427974542745,clone-1 -0.0274764886756 -0.00934965234942
LK5-C03	-0.0348960863239	0.00112872946615	-0.127438867923	0.00140000959195	clone-4 0.00907147848742 -0.098978744519,clone-3 0.0319719462676 -0.000316977188345,clone-2 0.0553158191357 -0.00687380534382,clone-1 0.0206380639238 0.0730434043551	clone-4 0.0310072906086 0.058597704174,clone-3 0.0286062189018 0.10289158704,clone-2 0.0295488229824 0.0858006138177,clone-1 0.0268589229244 0.0785946373458
LK5-C04	0.0549500252071	0.00288950488031	0.0522780032282	0.00315779964977	clone-4 0.0894848918392 0.101664616811,clone-3 0.0853528377307 0.11191966205,clone-2 0.0868526219397 0.0904899748405,clone-1 0.0974749912745 0.135759407555	clone-4 0.0847052830417 0.156242520255,clone-3 0.0759100506563 0.144120896228,clone-2 0.0804708574954 0.13387214377,clone-1 0.0751922961117 0.128470447761
LK5-C10	-0.0313568724568	0.0144207341095	-0.00263793811053	0.0357533078009	clone-4 0.0600375274273 0.13869296785,clone-3 0.0660350300121 0.183471205782,clone-2 0.0642901825901 0.162201237041,clone-1 0.0720279523342 0.125531515505	clone-4 0.105983422501 0.219619759636,clone-3 0.0649688496388 0.227815541982,clone-2 0.049359041649 0.174476716831,clone-1 0.072956037329 0.19936691505
LK5-C11	-0.0789041988178	0.00198620282321	-0.160352435382	0.00235130553165	clone-4 0.023817561215 0.0170016389796,clone-3 0.0140837857559 -0.0819189043752,clone-2 -0.0119866141023 -0.0888465558622,clone-1 0.0246035947057 -0.0685393950151	clone-4 0.0663847176701 0.138331799955,clone-3 0.070340813585 0.135871200061,clone-2 0.0480942668433 0.0739791259834,clone-1 -0.038780791631 -0.0204367614906
LK5-D03	0.0723677870851	0.00195525070008	0.0582160092175	0.00548412586926	clone-4 0.102914788537 0.139011135078,clone-3 0.111324526284 0.119842241852,clone-2 0.111435762151 0.113306901352,clone-1 0.101132939684 0.116605981719	clone-4 0.109644108716 0.1872579717,clone-3 0.132561119472 0.185874568976,clone-2 0.112890901853 0.155576060327,clone-1 0.11214407625 0.184394835922
LK5-D04	-0.0082019415086	0.00129815573347	-0.0334549711224	0.0226417863787	clone-4 0.0536018575573 0.0440176981687,clone-3 0.0320651101673 0.0189082008971,clone-2 0.0529986687373 0.0981003585252,clone-1 0.0355419138812 0.00877883280475	clone-4 0.0943857747207 0.217722894469,clone-3 0.0561138358455 0.158269399826,clone-2 0.0739477471903 0.17205864105,clone-1 0.0378177832396 0.160796198358
LK5-D05	0.0397691213761	0.00729781909208	0.015310109208	0.00978955295128	clone-4 0.0630975670561 0.0730030202822,clone-3 0.0798895812209 0.117172362187,clone-2 0.0852865375118 0.0899906376232,clone-1 0.0648050183466 0.0876994567478	clone-4 0.0752364499427 0.184249697398,clone-3 0.000951855496339 0.0821699151414,clone-2 0.0930656480194 0.158855039214,clone-1 0.0621151511585 0.166431779651
LK5-D06	-0.087104964078	0.00361731337234	-0.201800720261	0.00606380059025	clone-4 0.0437756006257 0.0411900026913,clone-3 0.0438045391556 -0.166484333956,clone-2 -0.0171805786399 -0.10026281017,clone-1 0.0543024612266 -0.067862877565	clone-4 -0.065947829732 -0.0094248515734,clone-3 0.0294499786883 0.0741111297589,clone-2 0.0591430881667 0.11027492384,clone-1 0.0601476034891 0.15081310863
LK5-D08	0.0322398488245	0.00392163022562	0.0954854667179	0.00247033342569	clone-4 0.0680033584089 0.14261148406,clone-3 0.070905431671 0.153827193168,clone-2 0.0648147094762 0.136942223455,clone-1 0.0859927723109 0.150151887086	clone-4 0.0698665310896 0.162610743806,clone-3 0.0989210649087 0.168764870138,clone-2 0.0899460169387 0.168233957044,clone-1 0.0850964958511 0.175046120885
LK5-D09	0.00368343603356	0.00386813388079	0.0193906216799	0.00208822056866	clone-4 0.0938825907016 0.105764055669,clone-3 0.0954045889818 0.103693564416,clone-2 0.0808571924074 0.115036347359,clone-1 0.100006199984 0.103893641468	clone-4 0.0601865160618 0.18120962862,clone-3 0.046770242393 0.158830243879,clone-2 0.0144462611414 0.174376329895,clone-1 0.0253180957637 0.157884721488
LK5-E01	-0.0898335780186	0.00158649211402	-0.193180450669	0.00426186809531	clone-4 9.07359333934e-05 -0.0702323738433,clone-3 -0.0142070248957 -0.105914360471,clone-2 -0.0415857438159 -0.172044266857,clone-1 0.0564248107984 0.0725070857034	clone-4 0.0684736575243 0.161176523076,clone-3 0.00347587670244 -0.0901664431971,clone-2 0.0465908600391 -0.0377556537303,clone-1 0.0535466302342 0.123899225532
LK5-E08	-0.0666327099235	0.0185708801638	-0.0847437457486	0.0301820201882	clone-4 0.0747718606895 0.0657423764335,clone-3 0.0597083871057 0.117193457654,clone-2 0.0546034743118 0.0712417139914,clone-1 0.0545097544613 0.0600698995847	clone-4 0.0425829612047 0.163625178319,clone-3 0.028155580489 0.172627560495,clone-2 0.0177387898814 0.148112033381,clone-1 0.0747680315842 0.176735303354
LK5-E09	-0.0149339954541	0.00136936338016	-0.0896984737711	0.00337206724094	clone-4 0.0489329907388 -0.149555659543,clone-3 0.0392812950199 0.0154879813034,clone-2 0.0294016402004 0.017934873247,clone-1 0.0409501081236 0.0341242867914	clone-3 0.0266094827972 0.0233692727327,clone-2 0.0634963118201 0.117770343635,clone-1 0.0577389971194 0.12657120111
LK5-E11	0.0119250045148	0.00118038450141	-0.00283250445582	0.00718647637848	clone-4 0.0816142938385 0.128709704993,clone-3 0.085498060869 0.125935499197,clone-2 0.083227568858 0.117681948306,clone-1 0.0774268166255 0.126007460488	clone-4 0.0849954868244 0.160506552184,clone-3 0.0967905275745 0.196919815921,clone-2 0.0630901566182 0.183955041783
LK5-F01	0.0290274345149	0.00176791137572	-0.0551154798966	0.00216187197134	clone-4 0.0673330021866 0.0147741169232,clone-3 0.0612278325423 0.0209742654996,clone-2 0.0746056290644 0.0368235136725,clone-1 0.0769770511684 0.107822339519	clone-4 0.104103296708 0.140120919292,clone-3 0.0705721491993 0.114751308917,clone-2 0.107037772273 0.169861972067,clone-1 0.0994090394113 0.180383319921
LK5-F03	-0.061319714362	0.00250893714677	-0.145473253746	0.00948267617006	clone-4 0.0506269307519 -0.0704846750844,clone-3 0.0741367612315 -0.141359897292,clone-2 0.00600538272647 -0.0932470825798,clone-1 0.063339364915 0.0511723379291	clone-4 0.0763778661868 0.0752893544181,clone-2 0.0792848651423 0.147503108528,clone-1 0.0477604377898 0.00469758230821
LK5-F05	0.0144878185565	0.00174678811844	-0.0981185253157	0.0050806625702	clone-4 0.0504613450309 -0.0029907505526,clone-3 0.0571735817644 -0.000365160881783,clone-2 0.0120315656127 -0.0788409412751,clone-1 0.0779494081981 0.0746666133746	clone-4 0.0776608852216 0.0812046198353,clone-3 0.0755612721089 0.0512766564827,clone-2 0.0590478428873 0.0222629504805,clone-1 0.0751904385035 0.161192899226
LK5-F06	0.0180841205419	0.0022425722974	0.0885097350337	0.00412039442837	clone-4 0.0264538406057 0.114029958867,clone-3 0.0311051095188 0.132840136278,clone-2 0.0376416558813 0.130669959073,clone-1 0.0147530424914 0.101899647099	clone-4 0.0363793137972 0.132377766397,clone-3 0.0397829190854 0.129677620543,clone-2 0.0360533198877 0.150439285759,clone-1 0.042409172263 0.141545351376
LK5-F07	0.0571710650767	0.00226405408314	0.0615660091933	0.00483013750022	clone-4 0.0834037611893 0.0832752022908,clone-3 0.085183936972 0.0866128101524,clone-2 0.10028377328 0.117153621345,clone-1 0.084071236217 0.0831222149572	clone-4 0.100314517965 0.177102246898,clone-3 0.0949412567835 0.169972325862,clone-2 0.0826170448124 0.167314961499
LK5-F08	0.0150461783959	0.0117632257963	0.0548766652324	0.0106324664726	clone-4 0.0751720263045 0.0847261183021,clone-3 0.0846950157403 0.151641610694,clone-2 0.119846106858 0.163251093501,clone-1 0.0738231023014 0.116768812325	clone-4 0.0555146210662 0.180305996864,clone-3 0.0733953121767 0.176936951853,clone-2 0.102262278189 0.202466015342,clone-1 0.0626356908712 0.155821257348
LK5-F10	-0.0926401979464	0.00342567981593	-0.141734090133	0.0116729276744	clone-4 -0.0317354037814 -0.0314950949208,clone-3 -0.0170867598029 -0.0608233162437,clone-2 -0.0112435708949 -0.0750430634544,clone-1 -0.0474213191771 -0.0952058388568	clone-4 0.0381663905532 0.136628733154,clone-3 0.0019163653803 0.0204078313145,clone-2 0.00716481422623 0.0873298544094,clone-1 0.00733746172859 0.144647318965
LK5-G01	-0.0974004273407	0.00367819255334	-0.156619284179	0.00628398947889	clone-4 0.0262487255598 7.77750130047e-06,clone-3 0.0443035563145 0.0126424760488,clone-2 0.0142681723431 -0.0338803054035,clone-1 -0.0314291976997 -0.12610695367	clone-4 0.102822938664 0.20053866222,clone-3 0.0601880205244 0.131843196811,clone-1 0.0529305326723 0.0508887173676
LK5-G03	-0.0613802554606	0.00210865565388	-0.172106086505	0.00287951700104	clone-4 0.0456226380509 -0.0555012356443,clone-3 -0.000975317386635 -0.114593393176,clone-2 0.0290640256826 -0.0306942760163,clone-1 -0.0284029236313 -0.141799477814	clone-4 0.0359715718191 0.0345304820378,clone-3 -0.00428466784939 -0.0599407732138,clone-2 0.0500416592574 0.103027690079,clone-1 0.096236098874 0.174177966397
LK5-G09	0.000908653503773	0.000398768141998	0.0238076826901	0.00121345487094	clone-4 0.0547813350218 0.057557923196,clone-3 0.0620219825864 0.0612748394704,clone-2 0.0554298345674 0.0277778293293,clone-1 0.0598368820406 0.0471551902254	clone-4 0.0501870701131 0.139292959001,clone-3 0.0699421392315 0.154633051542,clone-2 0.067948592417 0.166712464122,clone-1 0.0690419314695 0.156407179799
LK5-G11	0.0217263513656	0.000729832260424	0.0818282124213	0.0376686202077	clone-4 0.0480018877966 0.0590484967013,clone-3 0.0772929006083 0.133423473924,clone-2 0.0528249924077 0.0808189449265,clone-1 0.0763657034581 0.0885191135443	clone-4 0.131193291353 0.229841711417,clone-3 0.0743673501686 0.1278166229,clone-1 0.0741742815583 0.0944808508489
LK5-H02	-0.034306781308	0.00215801874481	-0.0794373400832	0.0158326551144	clone-4 0.0128064240074 -0.0489640003373,clone-3 0.00620563178931 -0.0485914436651,clone-2 0.0565027019815 -0.0799254175547,clone-1 0.060964942864 -0.0491560033185	clone-4 -0.000973135950788 -0.0427543736503,clone-3 0.0285466150214 -0.00418266622585,clone-2 0.0534875308138 0.13756141343,clone-1 0.00171112530011 -0.0419438091734
LK5-H04	-0.055008098736	0.00186430844196	-0.116147752998	0.00560822480911	clone-4 0.03552335053 0.0370559972115,clone-3 0.0554073288267 -0.177196647862,clone-2 -0.0208422478379 -0.0983944377645,clone-1 -0.0117411846065 -0.0619163769922	clone-4 0.0754493396975 0.114187793222,clone-3 0.0271614381008 0.0693801308178,clone-2 0.0474959194428 0.080137706845,clone-1 0.0673934488015 0.165954493577
LK5-H07	-0.0161483148703	0.00137124551717	-0.0812526927876	0.0045294929767	clone-4 0.0713024636435 0.0943623336247,clone-3 0.0350552664526 -0.0559250051784,clone-2 0.0233745374998 -0.0459247264834,clone-1 -0.00161991207144 -0.0475707594343	clone-4 0.0136955231285 -0.0214976351384,clone-3 0.106082743483 0.158384148704,clone-2 0.0802642130216 0.113323442932,clone-1 0.0305600030188 -0.030765384045
LK5-H08	-0.000319424159565	0.0135206361387	-0.0151632909919	0.0036922547487	clone-4 0.0711823293752 0.0926777268966,clone-3 0.0786986488461 0.0871084308117,clone-2 0.042803028789 0.0512481858252,clone-1 0.0435693267231 0.0396408450763	clone-4 0.0742323599938 0.168961856525,clone-3 0.0216772528817 0.123550697594,clone-2 -0.0355019388841 0.156822827606,clone-1 0.0311412474019 0.127857958267
LK5-H12	-0.0239194849935	0.0019929932826	-0.0798273919647	0.00331810232669	clone-4 0.0124660134959 -0.114420424589,clone-3 0.028062618529 -0.0155939701892,clone-2 0.0096959195458 0.0537797429439,clone-1 0.0314692363664 -0.0286892805826	clone-4 0.0227723924286 0.140912076332,clone-3 0.0406418598106 0.0656309116718,clone-2 0.0115165292296 0.052528034107,clone-1 0.0173455479912 0.117930972411
LK6-A03	-0.071606044888	0.00312681336956	-0.139804707054	0.00500318702292	clone-4 0.0222065857609 0.000198574868052,clone-3 0.0362498582717 -0.0141092191314,clone-2 0.00441058121968 -0.067531595941,clone-1 0.0259927104462 0.042179895234	clone-4 0.0784015479413 0.139674232051,clone-3 0.0542181344669 0.0993764687826,clone-2 0.0667796680551 0.10334262383,clone-1 0.0558618817366 0.0574960158252
LK6-A05	0.00644621699079	0.00291104964539	-0.041207811078	0.00183988276055	clone-4 0.0539873536175 0.0285422434725,clone-3 0.0535286916093 0.0245368032695,clone-2 0.0527293716055 0.0197441777358,clone-1 0.0585296126295 0.0195880964843	clone-4 0.0692229149964 0.114256010148,clone-3 0.0571591101938 0.175838799916,clone-2 0.0642292492403 0.111410358424,clone-1 0.0460509549604 0.128267138885
LK6-A07	-0.0437328350981	0.000799238591009	-0.159299431723	0.00231011638035	clone-4 0.0432833357184 -0.120266648196,clone-3 0.0273555225605 -0.050030383854,clone-2 0.0441439097981 -0.040508099501,clone-1 0.0353220175839 -0.0805764044475	clone-4 0.0618171114784 0.181875531062,clone-3 0.0573668093565 0.158528911744,clone-2 0.00495444132921 0.132732983289,clone-1 0.059821466463 0.169657131581
LK6-A09	-0.118694116802	0.00637540200723	-0.238833302445	0.0162526442944	clone-4 -0.0241971606893 -0.132835162002,clone-3 -0.0424473434271 -0.185797457489,clone-2 -0.0734753148503 -0.225373385385,clone-1 -0.0712469783376 -0.231871570311	clone-4 -0.0921647156898 0.0132287073944,clone-3 -0.035126352253 -0.0960804578673,clone-2 0.0378722240974 0.113801295719,clone-1 -0.0375686572262 -0.0505521862844
LK6-A10	-0.087805455271	0.013969185374	-0.207314694294	0.0102779929577	clone-4 0.0115705205347 -0.0416224756794,clone-3 0.0291555169036 0.00637168327366,clone-2 -0.0374445196045 -0.111688719,clone-1 0.00673168078526 -0.128748401306	clone-4 -0.0353484884171 -0.0203503096776,clone-3 0.046749503629 0.0920057322049,clone-2 0.0168792723321 -0.00795305106816,clone-1 -0.0168889263152 -0.0481662102665
LK6-A11	-0.10115730636	0.00368696450959	-0.204484186654	0.0166353516498	clone-4 0.0213502950946 -0.0346676496941,clone-2 0.0716155069448 0.111904497426,clone-1 0.0251388244595 0.0942225846306	clone-3 0.0271402873227 0.0691966448516,clone-2 -0.0190321511358 -0.0493620853165,clone-1 -0.0474663345274 -0.0926288517579
LK6-B03	0.00130543669844	0.000968288570195	-0.0760582370044	0.00106998930548	clone-4 0.038965840371 -0.0116811121812,clone-3 0.056804583264 -0.0214030080325,clone-2 0.0892152033723 0.0621181994562,clone-1 0.0599774611562 -0.0570316231142	clone-4 0.0750630391405 0.0549971456537,clone-3 0.0697487259815 0.0528751991631,clone-2 0.0865471609294 0.0821187587257
LK6-B05	-0.00616436566669	0.000781425403765	0.0627725662762	0.00145501061856	clone-4 0.0516964535889 -0.00177397740111,clone-3 0.0505515089839 -0.0520603661247,clone-2 0.0518779910522 0.0797604384546,clone-1 0.0558169987281 0.0981866625448	clone-3 0.0340895101139 0.133322713807,clone-2 0.0307575658642 0.128388685011,clone-1 0.0288148225673 0.126912716914
LK6-B07	-0.0167119532698	0.00151643619145	-0.076059204845	0.00130352042344	clone-4 0.0793884092716 -0.11292967014,clone-3 0.0416318356858 0.00118241728282,clone-2 0.0450298053663 0.0132989856781,clone-1 0.0902709453507 0.184543356008	clone-4 0.061363306501 0.0824471414594
LK6-B08	0.0125791589055	0.00142435610956	-0.0841448789196	0.00203860751527	clone-4 0.0645038739816 0.0446798034749,clone-3 0.0685103133511 -0.208625443959,clone-2 0.0566784246715 0.0116360448798,clone-1 0.0727478447426 0.0733559693088	clone-4 0.0261213193925 0.0401681463514,clone-3 0.0262699663922 0.127748970172,clone-2 0.0784182443446 0.107403623149,clone-1 0.0223539593603 0.00812084548069
LK6-B09	-0.0649130108304	0.000742144745433	-0.104319590908	0.00418703013597	clone-4 0.034752894561 -0.0352551174418,clone-3 0.0423862641059 -0.0219059707285,clone-2 0.0446069803771 0.0865530127749,clone-1 0.0589512747436 0.00808581317587	clone-4 0.0251088792304 0.0859025857802,clone-3 0.0459733888874 0.111381148368,clone-2 0.0665772484359 0.110151943137,clone-1 0.0448236911189 0.0645888956761
LK6-B10	0.0297779031242	0.00137627837876	0.0622019857351	0.000754689792605	clone-4 0.0567346663411 0.101249696229,clone-3 0.0513982202227 0.108628652257,clone-2 0.0966568821847 0.140866896016,clone-1 0.0521298128867 0.105888229945	clone-4 0.0594829148463 0.118618806996,clone-3 0.0788173257731 0.175191381742,clone-2 0.0855571558687 0.173641263149,clone-1 0.0833206429536 0.147438624572
LK6-C01	-0.0666565326708	0.000317111962667	-0.150208174713	0.00749949273856	clone-4 0.0485527571238 -0.116693351878,clone-3 0.00320557880869 -0.109362369767,clone-2 -0.0294881392787 -0.165750257996,clone-1 0.070728544013 -0.0209959470769	clone-4 0.0311623636153 -0.0106893530605,clone-3 0.044760100445 0.0771926939969,clone-2 0.0823191134404 0.119860865403,clone-1 0.0369429707865 0.0989383288438
LK6-C02	-0.010438454932	0.00125376792016	-0.136118788989	0.00448518117312	clone-4 0.0337292771368 -0.0137338434599,clone-3 0.0352827952118 -0.0083494091012,clone-2 0.0519817263504 0.0283868218801,clone-1 0.0356819466265 -0.0563096463359	clone-4 0.0205179128047 -0.0392486343464,clone-3 0.0480543454597 0.0652407477767,clone-2 0.0180614041156 -0.0584449807069,clone-1 0.0587066540901 0.0375606261046
LK6-C05	-0.0596623809039	0.000273149774383	-0.157736669329	0.00129874333843	clone-4 0.00806850384351 -0.063905963126,clone-3 0.0381347188292 -0.0558017606475,clone-2 0.00573111024909 -0.0424083286899,clone-1 0.0236249107729 0.0136855815438	clone-4 -0.039867548671 -0.0387010870801,clone-3 0.0180770038101 0.0929404745049,clone-1 0.0164090692401 0.00846691245336
LK6-C06	-0.0622034716356	0.00108800622648	-0.0920144360677	0.0468861108439	clone-4 0.0798757508831 0.0133877579532,clone-3 0.0380390056935 -0.017862675252,clone-2 0.0320728231131 -0.0528463092402,clone-1 0.00206376137064 -0.0996596898261	clone-4 0.0651755202983 0.102464401739,clone-3 0.0172925899952 -0.0300095662773,clone-2 0.0646907131425 0.109226869343,clone-1 0.0970726720428 0.201154573935
LK6-C08	-0.025106354403	0.00112972514068	-0.0936584867773	0.004044158847	clone-4 0.0526277371061 0.023543157466,clone-3 0.0294079456003 -0.00990727394469,clone-2 0.0429175964009 -0.0307229800878,clone-1 0.0717765343566 -0.00277497544542	clone-4 0.0497906800306 0.0610012719854,clone-3 0.0643773163576 0.149715100382,clone-2 0.0442413041076 0.0461902008261,clone-1 0.0493571301597 0.134047215182
LK6-C11	0.0794249247974	0.00262105232034	0.121020295768	0.00221658768404	clone-4 0.109327511525 0.162117208793,clone-3 0.143755453965 0.190922873647,clone-2 0.143994382589 0.167759177459,clone-1 0.0995610092383 0.153814677503	clone-4 0.126539793356 0.21861074484,clone-3 0.125175818077 0.209561108491,clone-1 0.10205490341 0.157013060175
LK6-C12	0.0490261182589	0.0020620641051	0.0942151395668	0.00193273826613	clone-4 0.0428516843103 0.0922561171302,clone-3 0.0676087200824 0.0906215581343,clone-2 0.103403857644 0.138611615447,clone-1 0.0640856966207 0.112347882322	clone-4 0.100754277196 0.181304957456,clone-3 0.111877018147 0.184383890964,clone-2 0.104280907669 0.179755673325,clone-1 0.0912120651302 0.16673168846
LK6-D04	0.0428838443617	0.00174235457446	0.0941075468793	0.0048298969775	clone-4 0.0736776791587 0.103976560177,clone-3 0.085444215112 0.116223445834,clone-2 0.0747086426908 0.0919784692332,clone-1 0.0652191681671 0.0988579856101	clone-4 0.0912249514462 0.185343403134,clone-3 0.0487270419795 0.118125367378,clone-2 0.0799715511566 0.185242585434,clone-1 0.0817640979229 0.196269465056
LK6-D05	-0.0438123841783	0.0116696287882	-0.123871165212	0.00199590913195	clone-4 0.076929909462 0.0435814931613,clone-3 0.0824806891397 0.102399739905,clone-2 0.0374200408399 -0.0764722988226,clone-1 0.0867291184138 0.0642551425579	clone-4 0.0642964094758 0.0792693451051,clone-3 0.0491295047318 0.124509242746,clone-1 0.118501998432 0.142429309608
LK6-D06	-0.0633742750639	0.00251698080097	-0.153525620913	0.00650171516783	clone-4 0.0942860444741 0.0430445265023,clone-3 0.0838115354426 0.109227922515,clone-2 0.0750638599213 0.0689518054204,clone-1 0.0861284412971 0.0495055830703	clone-4 0.0454889529201 0.0698873122708,clone-3 0.0605157058076 0.0631409940573,clone-2 0.0902713797882 0.148054565358,clone-1 0.0800887974514 0.143166749333
LK6-D07	-0.0679010094625	0.000851314483646	-0.151119601425	0.00260040568106	clone-4 0.011496335411 -0.0653352779503,clone-3 -0.0176454858585 -0.108596107754,clone-2 0.0604797300894 -0.110965872869,clone-1 3.60508482367e-05 -0.0669078558628	clone-4 0.073164993407 0.104479576658,clone-3 0.0513666259208 0.0537404721486,clone-2 0.0583601342656 0.0367180388483,clone-1 0.0279912720459 0.0807640561017
LK6-D09	-0.0285633727658	0.000608502427867	0.0340715437217	0.00072658014709	clone-4 0.0631658741372 0.0979979799587,clone-3 0.0311475422997 0.0330059916943,clone-2 0.0730465137634 0.107839105631,clone-1 0.0487282297592 0.0917762171253	clone-4 -0.0287662276917 0.0723693034255,clone-3 0.0525689519857 0.125794770664,clone-2 0.0468889670313 0.107300796655,clone-1 0.0141077688628 0.0984393717678
LK6-E01	-0.054263403351	0.00521242474206	-0.172308481326	0.00363445735422	clone-4 -0.0168526813321 -0.127827546026,clone-3 0.0884906112662 0.162688752669,clone-2 -0.0171248068007 -0.134439065968,clone-1 0.012360907832 -0.11589728043	clone-4 -0.0156975204657 -0.00718391779088,clone-3 0.0196699270443 0.0545749862448,clone-2 0.0335160268949 0.0319620575204
LK6-E02	-0.107711444831	0.00236381389705	-0.245614755069	0.0118711719401	clone-4 -0.0132645279085 -0.200951635102,clone-3 0.0124781398533 -0.114218184473,clone-2 -0.0154484344032 -0.13181254984,clone-1 0.0229623451783 -0.172241663529	clone-4 0.0248585949167 0.0254216725416,clone-3 0.0699117182343 0.111218153127,clone-2 0.0507955620791 0.0320304735707,clone-1 0.0483473406623 0.0591065977373
LK6-E04	-0.0427244554373	0.00192186213587	-0.104065982453	0.00197120257156	clone-4 0.0633759647365 0.0287063663082,clone-3 0.0108738929704 -0.0404878519073,clone-2 0.124065101758 0.126786217084,clone-1 0.00976153028348 -0.0594462402112	clone-4 0.083215688189 0.171295440704,clone-3 -0.0121226903579 -0.00602058092731,clone-2 0.0862141494879 0.0899743927501,clone-1 0.0226288827551 0.00915311952259
LK6-E11	0.0348273084155	0.000975179183721	0.105404938308	0.00369082915268	clone-4 0.109591295678 0.162626940197,clone-3 0.0762834753502 0.115202619657,clone-2 0.121386454601 0.134553193811,clone-1 0.0773467391803 0.102213015544	clone-4 0.0789806907663 0.204059198854,clone-3 0.103912285385 0.221145031164,clone-2 0.109750933051 0.222469409697,clone-1 0.105987494043 0.206356094939
LK6-F03	-0.109289121408	0.00134217124586	-0.201550501023	0.00770950724267	clone-4 0.0200753923648 -0.139632157666,clone-2 0.0233142377866 0.0837194790909,clone-1 0.0455968288807 -0.0692827154012	clone-3 0.0122067731548 0.0502574141739,clone-2 -0.057975578575 -0.0502572448192,clone-1 0.0313606075065 0.0915273456752
