# Supplementary material for: Genetic variation in adaptability and pleiotropy in budding yeast
Source: eLife. 2017 Aug 17;6:e27167. doi: 10.7554/eLife.27167 (PMC5580887; doi:10.7554/eLife.27167)
Supplement: Supplementary file 3. [file elife-27167-supp3.csv]

Population	Chromosome	Nucleotide	Ref	Alt	Gene	Amino acid number	Amino acid change	Estimated frequency within population	Ancestral
LK2-A06_clone-1_OT	chrIII	211178	A	T	BUD23	123	Leucine-->Glutamine	1	0
LK2-A06_clone-2_HT	chrII	228046	C	G	UTP20	137	Asparticacid-->Glutamicacid	1	0
LK2-A06_clone-2_HT	chrIV	897685	G	C	ADR1	884	Serine-->Threonine	1	0
LK2-A06_clone-2_HT	chrIV	1060894	A	T	BFR2	423	Asparticacid-->Valine	1	0
LK2-A06_clone-2_HT	chrVI	241259	T	C	DUG1	60	Asparticacid-->Glycine	1	0
LK2-A06_clone-2_HT	chrVIII	275579	T	+1:G	STE12	469	FS	1	0
LK2-A06_clone-2_HT	chrIX	216843	G	T	SEC28	62	Leucine-->Phenylalanine	1	0
LK2-A06_clone-2_HT	chrXIV	375777	A	G	KRE33	153	Lysine-->Glutamicacid	1	0
LK2-A06_clone-2_OT	chrIII	161369	T	C	SLM5	285	Asparticacid-->Glycine	1	0
LK2-A06_clone-2_OT	chrIII	210800	T	C	BUD23	249	Lysine-->Arginine	0.944444444444	0
LK2-A06_clone-2_OT	chrIV	836180	A	G	Intergenic	NA	NA	0.916666666667	0
LK2-A06_clone-2_OT	chrVII	782709	G	A	ENP2	315	Valine-->Isoleucine	1	0
LK2-A06_clone-3_HT	chrIV	651409	T	C	Intergenic	NA	NA	1	0
LK2-A06_clone-3_HT	chrIV	651419	A	+3:GTT	Intergenic	NA	NA	1	0
LK2-A06_clone-3_HT	chrIV	1061006	G	C	BFR2	460	Lysine-->Asparagine	1	0
LK2-A06_clone-3_HT	chrIX	311744	C	A	TIM44	194	Histidine-->Asparagine	0.941176470588	0
LK2-A06_clone-3_HT	chrXIV	732868	A	C	BIO5	146	Tyrosine-->Asparticacid	1	0
LK2-A06_clone-3_OT	chrVII	782163	T	C	ENP2	133	Tyrosine-->Histidine	1	0
LK2-A06_clone-4_OT	chrIII	195131	G	A	PHO87	685	Syn	0.55	0
LK2-A06_clone-4_OT	chrXIV	376948	C	T	KRE33	543	Serine-->Leucine	1	0
LK2-A06_clone-4_OT	chrXVI	377487	G	T	RPS6A	170	Alanine-->Asparticacid	1	0
LK2-A10_clone-1_HT	chrIV	321011	A	T	RXT3	181	Leucine-->Stop	0.875	0
LK2-A10_clone-1_HT	chrVII	782565	G	T	ENP2	267	Asparticacid-->Tyrosine	1	0
LK2-A10_clone-1_OT	chrIV	1004838	G	T	MSW1	279	Asparticacid-->Tyrosine	1	0
LK2-A10_clone-1_OT	chrV	81350	C	G	Intergenic	NA	NA	1	0
LK2-A10_clone-1_OT	chrVII	781806	T	C	ENP2	14	Tyrosine-->Histidine	1	0
LK2-A10_clone-1_OT	chrX	224805	C	G	Intergenic	NA	NA	1	0
LK2-A10_clone-2_HT	chrVII	783019	C	A	ENP2	418	Alanine-->Asparticacid	0.857142857143	0
LK2-A10_clone-2_HT	chrX	338873	C	T	TDH1	201	Syn	0.521739130435	0
LK2-A10_clone-2_HT	chrXII	179597	G	A	POM34	4	Glutamine-->Stop	0.969696969697	0
LK2-A10_clone-2_HT	chrXIV	397283	C	T	NMA111	867	Glutamine-->Stop	0.933333333333	0
LK2-A10_clone-2_OT	chrVII	935211	T	G	CRM1	891	Tryptophan-->Glycine	0.933333333333	0
LK2-A10_clone-2_OT	chrXI	24686	G	A	Intergenic	NA	NA	1	0
LK2-A10_clone-2_OT	chrXII	613774	T	G	THI7	470	Tyrosine-->Asparticacid	1	0
LK2-A10_clone-2_OT	chrXIII	901451	G	A	Intergenic	NA	NA	0.666666666667	0
LK2-A10_clone-3_HT	chrII	522373	G	C	IRA1	1,419	Serine-->Stop	0.769230769231	0
LK2-A10_clone-3_HT	chrII	525740	C	T	IRA1	297	Alanine-->Threonine	0.636363636364	0
LK2-A10_clone-3_HT	chrVII	782894	G	C	ENP2	376	Arginine-->Serine	1	0
LK2-A10_clone-3_HT	chrXIII	194372	G	A	CAT2	529	Valine-->Isoleucine	0.736842105263	0
LK2-A10_clone-3_OT	chrIII	60346	G	A	GFD2	441	Glutamicacid-->Lysine	0.6	0
LK2-A10_clone-3_OT	chrVII	782979	T	A	ENP2	405	Phenylalanine-->Isoleucine	1	0
LK2-A10_clone-3_OT	chrXIV	377115	G	A	KRE33	599	Valine-->Isoleucine	0.833333333333	0
LK2-A10_clone-4_HT	chrIV	320925	C	A	RXT3	210	Asparticacid-->Tyrosine	1	0
LK2-A10_clone-4_HT	chrVIII	228086	C	T	RRP3	318	Glutamicacid-->Lysine	0.571428571429	0
LK2-A10_clone-4_HT	chrXIV	375527	C	A	KRE33	69	Histidine-->Glutamine	1	0
LK2-A10_clone-4_HT	chrXIV	375529	G	T	KRE33	70	Arginine-->Isoleucine	1	0
LK2-A10_clone-4_OT	chrXIII	507083	G	T	ASI1	584	Arginine-->Leucine	0.952380952381	0
LK2-A10_clone-4_OT	chrXIV	377920	T	G	KRE33	867	Phenylalanine-->Cysteine	1	0
LK2-A11_clone-1_OT	chrIV	1236691	G	C	YRA1	45	Arginine-->Threonine	1	0
LK2-A11_clone-1_OT	chrIX	267260	G	T	SYG1	188	Syn	1	0
LK2-A11_clone-1_OT	chrXV	1014017	G	T	PDE2	269	Histidine-->Asparagine	1	0
LK2-A11_clone-2_HT	chrIV	693816	G	T	DPB4	78	Alanine-->Serine	1	0
LK2-A11_clone-2_HT	chrXII	1019338	A	C	SIR3	972	Phenylalanine-->Valine	1	0
LK2-A11_clone-2_HT	chrXIII	427334	A	G	NAM7	765	Phenylalanine-->Serine	0.875	0
LK2-A11_clone-2_HT	chrXIV	187850	G	A	Intergenic	NA	NA	1	0
LK2-A11_clone-2_HT	chrXV	175775	C	G	IRA2	1,569	Serine-->Stop	1	0
LK2-A11_clone-2_OT	chrII	26058	G	A	ECM21	748	Proline-->Serine	0.978260869565	0
LK2-A11_clone-2_OT	chrIII	211539	G	C	BUD23	3	Arginine-->Glycine	1	0
LK2-A11_clone-2_OT	chrV	205906	C	G	GCD11	219	Alanine-->Glycine	0.986486486486	0
LK2-A11_clone-2_OT	chrVII	361104	G	T	DBP3	252	Asparticacid-->Glutamicacid	1	0
LK2-A11_clone-2_OT	chrXV	176725	C	T	IRA2	1,886	Glutamine-->Stop	1	0
LK2-A11_clone-2_OT	chrXVI	586599	G	A	Intergenic	NA	NA	0.791666666667	0
LK2-A11_clone-3_HT	chrII	228105	A	G	UTP20	157	Tyrosine-->Cysteine	1	0
LK2-A11_clone-3_HT	chrIII	210472	A	-3:TTC	Intergenic	NA	NA	1	0
LK2-A11_clone-3_HT	chrIII	254179	C	A	Intergenic	NA	NA	1	0
LK2-A11_clone-3_HT	chrXII	278865	T	-1:G	YLR072W	2	FS	0.555555555556	0
LK2-A11_clone-3_HT	chrXV	808098	T	G	OSW1	276	Syn	1	0
LK2-A11_clone-3_HT	chrXVI	290083	G	C	UME1	323	Isoleucine-->Methionine	1	0
LK2-A11_clone-3_OT	chrXII	490501	T	C	RRT15	32	Syn	0.75	0
LK2-A11_clone-4_HT	chrIV	1061002	C	T	BFR2	459	Serine-->Phenylalanine	1	0
LK2-A11_clone-4_OT	chrII	526388	G	A	IRA1	81	Glutamine-->Stop	1	0
LK2-A11_clone-4_OT	chrV	225514	A	G	Intergenic	NA	NA	0.857142857143	0
LK2-A11_clone-4_OT	chrVII	268943	A	T	RSM23	45	Tyrosine-->Asparagine	0.857142857143	0
LK2-A11_clone-4_OT	chrIX	314914	C	G	Intergenic	NA	NA	0.857142857143	0
LK2-A11_clone-4_OT	chrX	368851	T	-1:C	NUP192	1,650	FS	0.923076923077	0
LK2-A11_clone-4_OT	chrXIV	376797	G	C	KRE33	493	Asparticacid-->Histidine	0.666666666667	0
LK2-A12_clone-1_HT	chrI	58	A	C	Intergenic	NA	NA	1	0
LK2-A12_clone-1_HT	chrVII	781811	G	T	ENP2	15	Glutamine-->Histidine	1	0
LK2-A12_clone-1_HT	chrXV	380035	T	G	BUB3	85	Asparticacid-->Glutamicacid	1	0
LK2-A12_clone-1_OT	chrIV	804840	T	C	Intergenic	NA	NA	1	0
LK2-A12_clone-2_HT	chrXIV	377206	G	C	KRE33	629	Serine-->Threonine	1	0
LK2-A12_clone-2_HT	chrXVI	624399	G	C	Intergenic	NA	NA	1	0
LK2-A12_clone-2_HT	chrXVI	887280	C	G	VPS4	186	Syn	1	0
LK2-A12_clone-2_OT	chrXV	343014	G	A	YOR008C-A	23	Proline-->Leucine	0.8	0
LK2-A12_clone-3_OT	chrII	1952	A	G	YBL113C	236	Valine-->Alanine	1	0
LK2-A12_clone-3_OT	chrII	235080	G	T	UTP20	2,482	Glycine-->Valine	0.923076923077	0
LK2-A12_clone-3_OT	chrV	431815	C	T	Intergenic	NA	NA	1	0
LK2-A12_clone-3_OT	chrX	354542	T	G	Intergenic	NA	NA	0.583333333333	0
LK2-A12_clone-3_OT	chrX	354546	G	A	Intergenic	NA	NA	0.583333333333	0
LK2-A12_clone-4_OT	chrII	467503	G	A	RAD16	86	Asparticacid-->Asparagine	1	0
LK2-A12_clone-4_OT	chrXII	917327	G	T	SKI2	565	Arginine-->Serine	1	0
LK2-A12_clone-4_OT	chrXVI	141585	C	G	BMS1	529	Tryptophan-->Cysteine	1	0
LK2-B04_clone-1_HT	chrII	526654	T	C	Intergenic	NA	NA	0.882352941176	0
LK2-B04_clone-1_HT	chrXI	260431	C	A	Intergenic	NA	NA	0.566666666667	0
LK2-B04_clone-1_OT	chrXI	620874	G	C	MLP1	357	Cysteine-->Serine	0.9	0
LK2-B04_clone-1_OT	chrXIII	443934	G	A	VBA1	390	Proline-->Leucine	1	0
LK2-B04_clone-2_HT	chrI	40736	C	G	GPB2	493	Serine-->Stop	0.545454545455	0
LK2-B04_clone-2_HT	chrVI	193144	T	C	YFR020W	136	Syn	1	0
LK2-B04_clone-2_HT	chrXVI	907180	G	A	Intergenic	NA	NA	0.56	0
LK2-B04_clone-2_OT	chrXII	950495	A	G	Intergenic	NA	NA	1	0
LK2-B04_clone-3_HT	chrI	206410	G	C	FLO1	1,003	Tryptophan-->Serine	0.593220338983	0
LK2-B04_clone-3_HT	chrIV	377088	A	G	SIR2	453	Phenylalanine-->Serine	1	0
LK2-B04_clone-3_HT	chrXIII	600321	C	T	ALD3	184	Syn	1	0
LK2-B04_clone-3_HT	chrXVI	177295	G	A	APL5	358	Arginine-->Histidine	1	0
LK2-B04_clone-3_OT	chrII	190254	C	T	PEP1	444	Asparticacid-->Asparagine	0.761904761905	0
LK2-B04_clone-4_HT	chrI	39960	G	+1:A	GPB2	234	FS	0.6875	0
LK2-B04_clone-4_HT	chrIV	918119	G	+1:A	SIR4	183	FS	0.76	0
LK2-B04_clone-4_OT	chrIV	940338	G	T	SEC26	160	Alanine-->Glutamicacid	0.95	0
LK2-B04_clone-4_OT	chrX	285187	C	T	ARP4	29	Glycine-->Serine	0.652173913043	0
LK2-B05_clone-2_OT	chrIII	270650	A	C	FIG2	1,073	Serine-->Arginine	0.533333333333	0
LK2-B05_clone-3_HT	chrXIV	165290	A	G	FOL1	223	Histidine-->Arginine	1	0
LK2-B05_clone-4_HT	chrIV	645465	A	G	Intergenic	NA	NA	0.857142857143	0
LK2-B05_clone-4_HT	chrIV	645484	T	G	Intergenic	NA	NA	0.9	0
LK2-B05_clone-4_OT	chrIV	226205	G	T	CDC53	634	Leucine-->Phenylalanine	1	0
LK2-B07_clone-2_HT	chrIII	83153	C	G	Intergenic	NA	NA	0.625	0
LK2-B07_clone-2_HT	chrXV	176713	G	T	IRA2	1,882	Alanine-->Serine	0.833333333333	0
LK2-B07_clone-3_HT	chrII	594590	G	A	SMP1	92	Proline-->Leucine	0.8	0
LK2-B07_clone-3_HT	chrVII	672838	G	A	VAS1	218	Glycine-->Asparticacid	0.611111111111	0
LK2-B07_clone-3_HT	chrIX	303766	G	T	EMC5	113	Syn	0.6	0
LK2-B07_clone-3_HT	chrXII	221519	C	T	Intergenic	NA	NA	0.647058823529	0
LK2-B07_clone-3_HT	chrXV	381557	C	A	STI1	169	Glutamine-->Lysine	0.538461538462	0
LK2-C05_clone-1_HT	chrII	526886	T	C	Intergenic	NA	NA	1	0
LK2-C05_clone-1_HT	chrIV	1205880	A	T	ESF1	168	Phenylalanine-->Leucine	1	0
LK2-C05_clone-1_HT	chrVI	37289	G	T	SWP82	163	Glutamicacid-->Stop	1	0
LK2-C05_clone-1_HT	chrVII	781935	G	A	ENP2	57	Glutamicacid-->Lysine	1	0
LK2-C05_clone-1_OT	chrXIV	376848	C	T	KRE33	510	Proline-->Serine	0.958333333333	0
LK2-C05_clone-3_HT	chrII	524717	T	A	IRA1	638	Lysine-->Stop	1	0
LK2-C05_clone-3_HT	chrIII	252289	G	A	PAT1	114	Proline-->Serine	1	0
LK2-C05_clone-3_HT	chrIV	168732	C	A	ENT1	340	Proline-->Glutamine	1	0
LK2-C05_clone-3_HT	chrVII	736273	T	A	Intergenic	NA	NA	0.583333333333	0
LK2-C05_clone-3_HT	chrIX	73162	C	T	SLN1	98	Alanine-->Threonine	1	0
LK2-C05_clone-3_HT	chrIX	182525	G	A	BMT5	201	Syn	1	0
LK2-C05_clone-3_HT	chrXI	565831	G	A	PAM17	21	Threonine-->Isoleucine	1	0
LK2-C05_clone-3_HT	chrXII	279273	C	T	YLR072W	138	Syn	1	0
LK2-C05_clone-3_HT	chrXIII	695954	T	G	SCJ1	202	Isoleucine-->Serine	1	0
LK2-C05_clone-3_HT	chrXIV	378276	C	G	KRE33	986	Leucine-->Valine	1	0
LK2-C05_clone-3_HT	chrXV	1042723	C	G	GDH1	107	Glycine-->Alanine	1	0
LK2-C05_clone-3_HT	chrXV	1084568	T	G	Intergenic	NA	NA	0.666666666667	0
LK2-C05_clone-3_HT	chrXVI	6577	A	C	Intergenic	NA	NA	0.666666666667	0
LK2-C05_clone-3_HT	chrXVI	358593	C	A	FMP30	272	Asparticacid-->Tyrosine	1	0
LK2-C05_clone-3_HT	chrXVI	804080	G	A	RRP9	574	Syn	1	0
LK2-C05_clone-3_OT	chrXIV	375696	G	A	KRE33	126	Asparticacid-->Asparagine	1	0
LK2-C05_clone-4_OT	chrX	339527	T	G	Intergenic	NA	NA	1	0
LK2-C06_clone-1_OT	chrII	705404	T	C	Intergenic	NA	NA	1	0
LK2-C06_clone-2_HT	chrXVI	757662	C	A	RGC1	929	Serine-->Stop	1	0
LK2-C06_clone-2_OT	chrII	522632	C	+1:G	IRA1	1,333	FS	0.55	0
LK2-C06_clone-2_OT	chrII	522640	C	T	IRA1	1,330	Serine-->Asparagine	0.7	0
LK2-C06_clone-2_OT	chrXII	287865	G	A	Intergenic	NA	NA	0.6	0
LK2-C06_clone-4_HT	chrVII	677213	A	C	TPC1	198	Glutamicacid-->Alanine	1	0
LK2-C08_clone-1_HT	chrXV	1033444	C	A	GPB1	247	Glutamicacid-->Stop	1	0
LK2-C08_clone-2_HT	chrXIV	300565	G	A	RHO5	29	Proline-->Serine	0.677419354839	0
LK2-C08_clone-2_OT	chrVI	5304	C	T	YFL063W	80	Proline-->Leucine	0.727272727273	0
LK2-C08_clone-3_OT	chrII	434880	A	G	RXT2	273	Syn	0.953488372093	0
LK2-C08_clone-3_OT	chrVII	786971	C	T	Intergenic	NA	NA	1	0
LK2-C08_clone-4_OT	chrX	92116	G	A	SWI3	805	Syn	1	0
LK2-C09_clone-1_HT	chrII	228115	G	T	UTP20	160	Lysine-->Asparagine	0.8	0
LK2-C09_clone-1_HT	chrXV	1021040	C	T	PIP2	725	Glutamicacid-->Lysine	0.95652173913	0
LK2-C09_clone-1_OT	chrII	230396	G	T	UTP20	921	Valine-->Phenylalanine	1	0
LK2-C09_clone-1_OT	chrXII	854203	G	T	GRX8	48	Asparticacid-->Tyrosine	1	0
LK2-C09_clone-2_HT	chrII	230360	G	T	UTP20	909	Glycine-->Tryptophan	1	0
LK2-C09_clone-2_HT	chrIV	736388	C	G	DOP1	1,204	Valine-->Leucine	1	0
LK2-C09_clone-2_HT	chrVII	83775	G	T	MDM34	161	Syn	1	0
LK2-C09_clone-2_HT	chrX	291187	C	G	Intergenic	NA	NA	0.710526315789	0
LK2-C09_clone-2_OT	chrXII	950663	T	G	Intergenic	NA	NA	1	0
LK2-C09_clone-3_HT	chrIV	1061006	G	C	BFR2	460	Lysine-->Asparagine	1	0
LK2-C09_clone-3_HT	chrXI	368885	C	A	RGT1	1,094	Threonine-->Lysine	0.986486486486	0
LK2-C09_clone-3_HT	chrXIV	216385	C	T	PDR16	220	Glycine-->Serine	0.983333333333	0
LK2-C09_clone-3_HT	chrXIV	377125	C	T	KRE33	602	Serine-->Leucine	1	0
LK2-C09_clone-3_HT	chrXVI	393359	G	T	SEC16	2,098	Glycine-->Valine	0.984375	0
LK2-C09_clone-3_OT	chrXIII	704896	C	T	TRS130	664	Syn	1	0
LK2-C09_clone-3_OT	chrXVI	141928	C	T	BMS1	415	Glycine-->Asparticacid	1	0
LK2-C09_clone-4_OT	chrIV	1061004	A	C	BFR2	460	Lysine-->Glutamine	1	0
LK2-C09_clone-4_OT	chrXIV	321209	G	A	SKO1	51	Arginine-->Stop	1	0
LK2-C09_clone-4_OT	chrXVI	215729	A	T	Intergenic	NA	NA	0.720930232558	0
LK2-D03_clone-1_HT	chrX	289785	A	G	Intergenic	NA	NA	1	0
LK2-D03_clone-1_HT	chrXV	209270	G	C	CRT10	332	Syn	1	0
LK2-D03_clone-3_OT	chrVII	915355	G	T	ZPR1	39	Alanine-->Serine	0.888888888889	0
LK2-D03_clone-4_HT	chrXI	232916	C	T	HAP4	230	Syn	0.631578947368	0
LK2-D04_clone-1_HT	chrVII	323004	C	T	SRM1	408	Alanine-->Valine	0.875	0
LK2-D04_clone-1_HT	chrX	675311	A	G	SGM1	181	Leucine-->Serine	1	0
LK2-D04_clone-1_HT	chrXV	45449	C	G	DCP1	171	Alanine-->Glycine	1	0
LK2-D04_clone-1_OT	chrVII	295905	T	C	Intergenic	NA	NA	1	0
LK2-D04_clone-2_OT	chrXV	982087	C	T	YOR345C	26	Valine-->Isoleucine	1	0
LK2-D04_clone-3_HT	chrXII	691406	C	A	Intergenic	NA	NA	0.545454545455	0
LK2-D04_clone-4_HT	chrVII	1078517	C	A	Intergenic	NA	NA	0.777777777778	0
LK2-D04_clone-4_HT	chrXII	446502	T	C	ACS2	358	Syn	0.615384615385	0
LK2-D04_clone-4_OT	chrX	598771	A	C	BUD4	13	Lysine-->Glutamine	0.6	0
LK2-D05_clone-1_HT	chrII	662882	G	T	Intergenic	NA	NA	1	0
LK2-D05_clone-1_HT	chrV	421557	T	C	COM2	297	Asparticacid-->Glycine	0.684210526316	0
LK2-D05_clone-1_HT	chrVII	781996	A	G	ENP2	77	Tyrosine-->Cysteine	1	0
LK2-D05_clone-1_HT	chrVIII	411511	A	T	LIN1	299	Leucine-->Glutamine	1	0
LK2-D05_clone-1_HT	chrIX	194560	C	T	ICE2	322	Syn	1	0
LK2-D05_clone-1_HT	chrX	274873	T	A	ALY2	1,044	Serine-->Cysteine	1	0
LK2-D05_clone-1_HT	chrXIII	603844	C	A	Intergenic	NA	NA	1	0
LK2-D05_clone-1_HT	chrXIII	850962	C	A	HAS1	210	Methionine-->Isoleucine	1	0
LK2-D05_clone-1_HT	chrXIV	274745	C	T	YNL193W	126	Syn	0.565217391304	0
LK2-D05_clone-1_OT	chrIV	1199022	T	A	Intergenic	NA	NA	1	0
LK2-D05_clone-1_OT	chrVII	277403	A	G	Intergenic	NA	NA	1	0
LK2-D05_clone-1_OT	chrVII	782712	G	C	ENP2	316	Asparticacid-->Histidine	0.875	0
LK2-D05_clone-1_OT	chrXI	504654	A	T	SPO14	581	Isoleucine-->Asparagine	1	0
LK2-D05_clone-1_OT	chrXIII	277313	G	T	Intergenic	NA	NA	0.571428571429	0
LK2-D05_clone-1_OT	chrXIII	709354	C	A	ESC1	741	Threonine-->Asparagine	1	0
LK2-D05_clone-1_OT	chrXIV	296721	C	A	IPI3	303	Valine-->Leucine	1	0
LK2-D05_clone-1_OT	chrXVI	141921	T	A	BMS1	417	Glutamine-->Histidine	1	0
LK2-D05_clone-2_HT	chrII	592216	C	A	RPS6B	67	Leucine-->Phenylalanine	0.947368421053	0
LK2-D05_clone-2_HT	chrIV	489140	G	C	Intergenic	NA	NA	1	0
LK2-D05_clone-2_HT	chrIV	1061008	G	C	BFR2	461	Glycine-->Alanine	1	0
LK2-D05_clone-2_HT	chrIX	29514	C	A	SDL1 (blocked reading frame SGD:S000001429)	161	Syn	1	0
LK2-D05_clone-2_HT	chrIX	230617	G	T	MAM33	152	Asparagine-->Lysine	1	0
LK2-D05_clone-2_HT	chrX	487905	C	A	GEA1	970	Asparticacid-->Tyrosine	1	0
LK2-D05_clone-2_HT	chrXI	128447	C	G	NNK1	325	Glutamine-->Glutamicacid	1	0
LK2-D05_clone-2_HT	chrXIV	527036	C	A	VAC7	317	Asparagine-->Lysine	1	0
LK2-D05_clone-2_OT	chrII	257612	C	T	IPP1	122	Valine-->Methionine	1	0
LK2-D05_clone-2_OT	chrX	647165	C	T	YJR120W	14	Proline-->Serine	1	0
LK2-D05_clone-2_OT	chrXIII	529947	C	A	POM152	715	Threonine-->Lysine	1	0
LK2-D05_clone-3_HT	chrIX	373709	C	T	PRI1	200	Asparticacid-->Asparagine	1	0
LK2-D05_clone-3_HT	chrXII	1022241	G	-2:TT	SIR3	4	FS	0.928571428571	0
LK2-D05_clone-3_HT	chrXV	499654	T	G	YOR093C	933	Leucine-->Phenylalanine	1	0
LK2-D05_clone-3_OT	chrII	524359	A	C	IRA1	757	Leucine-->Stop	0.709677419355	0
LK2-D05_clone-3_OT	chrXIV	377524	A	T	KRE33	735	Lysine-->Isoleucine	1	0
LK2-D05_clone-3_OT	chrXVI	942668	T	-1:G	Intergenic	NA	NA	0.666666666667	0
LK2-D05_clone-4_HT	chrVII	284397	C	G	Intergenic	NA	NA	1	0
LK2-D05_clone-4_HT	chrVII	781821	A	C	ENP2	19	Threonine-->Proline	1	0
LK2-D05_clone-4_HT	chrXII	810521	C	G	FKS1	175	Syn	1	0
LK2-D05_clone-4_OT	chrXIII	239811	G	T	PPZ1	576	Arginine-->Serine	0.636363636364	0
LK2-D07_clone-1_HT	chrIV	812661	C	T	HMO1	184	Syn	0.96875	0
LK2-D07_clone-1_HT	chrIV	1255757	T	C	UBA2	364	Glutamine-->Arginine	1	1
LK2-D07_clone-1_HT	chrVI	183020	G	A	Intergenic	NA	NA	1	0
LK2-D07_clone-1_HT	chrXVI	377798	C	A	RPS6A	66	Leucine-->Phenylalanine	0.954545454545	0
LK2-D07_clone-1_OT	chrIV	658888	G	A	STE5	180	Cysteine-->Tyrosine	0.6	0
LK2-D07_clone-1_OT	chrIV	1255757	T	C	UBA2	364	Glutamine-->Arginine	1	1
LK2-D07_clone-1_OT	chrXV	1033259	G	T	GPB1	308	Syn	0.714285714286	0
LK2-D07_clone-2_OT	chrXI	642153	G	-1:A	SIR1	538	FS	1	0
LK2-D07_clone-3_HT	chrV	407878	C	A	DSE1	396	Glycine-->Cysteine	1	0
LK2-D07_clone-3_HT	chrVII	782704	C	T	ENP2	313	Proline-->Leucine	1	0
LK2-D07_clone-3_HT	chrVII	782924	G	T	ENP2	386	Leucine-->Phenylalanine	1	0
LK2-D07_clone-3_OT	chrX	155605	G	T	GLG2	175	Glutamine-->Lysine	0.526315789474	0
LK2-D07_clone-3_OT	chrXII	356213	A	G	MDN1	2,509	Leucine-->Serine	1	0
LK2-D07_clone-3_OT	chrXIV	376509	G	A	KRE33	397	Valine-->Isoleucine	1	0
LK2-D07_clone-4_HT	chrVII	782692	C	A	ENP2	309	Alanine-->Asparticacid	1	0
LK2-D07_clone-4_HT	chrVII	782851	A	G	ENP2	362	Glutamicacid-->Glycine	0.75	0
LK2-D07_clone-4_HT	chrXI	389538	C	T	GPX1	116	Glycine-->Arginine	0.785714285714	0
LK2-D07_clone-4_HT	chrXII	703958	C	T	YLR278C	23	Alanine-->Threonine	0.9	0
LK2-D07_clone-4_OT	chrII	341632	C	T	Intergenic	NA	NA	1	0
LK2-D07_clone-4_OT	chrIV	1061018	G	C	BFR2	464	Leucine-->Phenylalanine	0.8	0
LK2-D07_clone-4_OT	chrV	363202	A	C	RPS8B	35	Asparagine-->Histidine	0.533333333333	0
LK2-D07_clone-4_OT	chrVI	269780	A	G	Intergenic	NA	NA	0.8	0
LK2-D07_clone-4_OT	chrXIII	566979	T	-1:G	RIM13	402	FS	1	0
LK2-D07_clone-4_OT	chrXIV	586783	A	T	KSH1	13	Valine-->Glutamicacid	0.8	0
LK2-D07_clone-4_OT	chrXVI	929266	G	C	Intergenic	NA	NA	0.714285714286	0
LK2-D09_clone-1_HT	chrIV	1061032	A	C	BFR2	469	Glutamine-->Proline	1	0
LK2-D09_clone-1_HT	chrVII	894479	A	T	Intergenic	NA	NA	1	0
LK2-D09_clone-1_HT	chrX	359647	G	A	GYP6	10	Syn	0.604651162791	0
LK2-D09_clone-1_HT	chrXIII	360308	C	T	SGD:S000004648	338	Syn	1	0
LK2-D09_clone-1_OT	chrV	414656	C	T	LCP5	59	Serine-->Leucine	1	0
LK2-D09_clone-1_OT	chrXV	377526	C	G	AHC1	63	Glutamicacid-->Glutamine	1	0
LK2-D09_clone-2_HT	chrII	482085	T	A	GRS1	428	Asparticacid-->Valine	0.5625	0
LK2-D09_clone-2_HT	chrVII	782167	C	T	ENP2	134	Threonine-->Isoleucine	0.590909090909	0
LK2-D09_clone-2_HT	chrXI	507653	A	T	DAL80	252	Glutamine-->Histidine	0.675675675676	0
LK2-D09_clone-2_HT	chrXII	609439	C	A	EST1	29	Arginine-->Methionine	0.605263157895	0
LK2-D09_clone-2_HT	chrXII	749368	C	A	IMH1	801	Arginine-->Leucine	0.55	0
LK2-D09_clone-2_HT	chrXIV	375511	T	G	KRE33	64	Leucine-->Arginine	1	0
LK2-D09_clone-2_OT	chrXIV	377797	C	T	KRE33	826	Threonine-->Methionine	0.647058823529	0
LK2-D09_clone-3_HT	chrVII	782782	A	C	ENP2	339	Histidine-->Proline	1	0
LK2-D09_clone-3_HT	chrXV	693892	T	+1:A	ULS1	473	FS	0.870967741935	0
LK2-D09_clone-3_OT	chrXIV	148408	C	G	POL2	66	Alanine-->Glycine	1	0
LK2-D09_clone-3_OT	chrXIV	374970	T	A	Intergenic	NA	NA	1	0
LK2-D09_clone-3_OT	chrXIV	377205	A	G	KRE33	629	Serine-->Glycine	0.954545454545	0
LK2-D09_clone-3_OT	chrXIV	465145	C	A	TCB2	912	Threonine-->Lysine	1	0
LK2-D09_clone-4_HT	chrXII	582915	C	-1:T	IFH1	859	FS	0.904761904762	0
LK2-D09_clone-4_OT	chrV	24218	A	G	Intergenic	NA	NA	1	0
LK2-E07_clone-1_HT	chrVII	651216	A	T	Intergenic	NA	NA	1	0
LK2-E07_clone-1_HT	chrXV	1014252	C	+1:A	PDE2	190	FS	0.925	0
LK2-E07_clone-1_HT	chrXVI	316489	G	T	Intergenic	NA	NA	1	0
LK2-E07_clone-1_OT	chrIV	992351	G	T	Intergenic	NA	NA	0.666666666667	0
LK2-E07_clone-1_OT	chrIV	992352	T	C	Intergenic	NA	NA	0.666666666667	0
LK2-E07_clone-2_HT	chrII	519970	A	C	IRA1	2,220	Valine-->Glycine	1	0
LK2-E07_clone-2_HT	chrXVI	917735	T	A	RPC82	436	Glutamicacid-->Valine	0.545454545455	0
LK2-E07_clone-2_OT	chrIII	43685	G	C	POF1	251	Isoleucine-->Methionine	1	0
LK2-E07_clone-4_HT	chrXV	1014153	C	A	PDE2	223	Leucine-->Phenylalanine	1	0
LK2-E07_clone-4_OT	chrVI	187412	A	G	FAB1	971	Isoleucine-->Valine	1	0
LK2-E08_clone-1_HT	chrI	124611	A	G	Intergenic	NA	NA	0.857142857143	0
LK2-E08_clone-1_HT	chrX	358588	G	A	GYP6	363	Syn	0.75	0
LK2-E08_clone-1_HT	chrX	502119	C	T	HUL4	425	Alanine-->Threonine	0.588235294118	0
LK2-E08_clone-1_HT	chrXI	608309	C	A	TGL4	19	Syn	1	0
LK2-E08_clone-1_HT	chrXIII	55826	A	+1:T	PML39	148	FS	0.769230769231	0
LK2-E08_clone-1_HT	chrXIII	848140	C	G	HSH155	857	Alanine-->Glycine	0.625	0
LK2-E08_clone-1_HT	chrXV	205208	C	T	INP54	226	Syn	0.736842105263	0
LK2-E08_clone-1_HT	chrXV	863276	C	G	YPK9	701	Serine-->Stop	0.636363636364	0
LK2-E08_clone-1_HT	chrXVI	141947	C	T	BMS1	409	Glutamicacid-->Lysine	0.666666666667	0
LK2-E08_clone-1_OT	chrXVI	377798	C	A	RPS6A	66	Leucine-->Phenylalanine	1	0
LK2-E08_clone-2_HT	chrVII	782720	C	A	ENP2	318	Asparagine-->Lysine	1	0
LK2-E08_clone-2_HT	chrXII	681277	C	A	DCS1	31	Serine-->Tyrosine	1	0
LK2-E08_clone-2_HT	chrXV	277812	T	A	Intergenic	NA	NA	1	0
LK2-E08_clone-2_HT	chrXV	843869	G	T	RFM1	254	Syn	1	0
LK2-E08_clone-2_HT	chrXV	865322	C	+1:A	YPK9	1,383	FS	1	0
LK2-E08_clone-2_OT	chrIII	210777	C	A	BUD23	257	Glycine-->Tryptophan	1	0
LK2-E08_clone-3_HT	chrV	344870	G	A	TSC11	915	Syn	1	0
LK2-E08_clone-3_HT	chrVII	179579	G	C	XRN1	179	Histidine-->Asparticacid	1	0
LK2-E08_clone-3_HT	chrVII	782128	G	C	ENP2	121	Arginine-->Threonine	1	0
LK2-E08_clone-3_HT	chrVIII	181339	G	C	BRL1	332	Arginine-->Threonine	1	0
LK2-E08_clone-3_OT	chrII	89037	C	T	RPS8A	30	Glycine-->Asparticacid	1	0
LK2-E08_clone-3_OT	chrVII	782261	G	T	ENP2	165	Leucine-->Phenylalanine	0.714285714286	0
LK2-E08_clone-3_OT	chrX	354542	T	G	Intergenic	NA	NA	0.733333333333	0
LK2-E08_clone-3_OT	chrX	354546	G	A	Intergenic	NA	NA	0.733333333333	0
LK2-E08_clone-4_HT	chrII	345994	C	T	PRP6	436	Syn	0.939393939394	0
LK2-E08_clone-4_HT	chrIV	1067781	C	T	GPI11	17	Syn	0.961538461538	0
LK2-E08_clone-4_HT	chrVI	161884	T	C	Intergenic	NA	NA	0.625	0
LK2-E08_clone-4_HT	chrVI	161885	A	G	Intergenic	NA	NA	0.625	0
LK2-E08_clone-4_HT	chrVII	931833	A	G	Intergenic	NA	NA	0.56	0
LK2-E08_clone-4_HT	chrVII	931834	T	C	Intergenic	NA	NA	0.56	0
LK2-E08_clone-4_HT	chrVII	931861	T	G	Intergenic	NA	NA	0.571428571429	0
LK2-E08_clone-4_HT	chrXII	939545	G	A	VIP1	669	Asparticacid-->Asparagine	1	0
LK2-E08_clone-4_HT	chrXIII	525267	C	A	ECM16	524	Asparagine-->Lysine	1	0
LK2-E08_clone-4_OT	chrII	81320	T	C	YBL077W	142	Serine-->Proline	1	0
LK2-E08_clone-4_OT	chrXIV	376507	T	G	KRE33	396	Isoleucine-->Serine	1	0
LK2-E08_clone-4_OT	chrXVI	397685	G	T	SEN54	141	Leucine-->Isoleucine	1	0
LK2-E08_clone-4_OT	chrXVI	599262	C	G	MCM4	838	Threonine-->Arginine	1	0
LK5-F05_clone-1_OT	chrVII	782712	G	A	ENP2	316	Asparticacid-->Asparagine	1	0
LK5-F05_clone-2_HT	chrVII	782475	C	A	ENP2	237	Arginine-->Serine	1	0
LK5-F05_clone-2_HT	chrVIII	250896	C	T	Intergenic	NA	NA	1	0
LK5-F05_clone-2_OT	chrI	62510	G	T	ERV46	399	Asparticacid-->Tyrosine	1	0
LK5-F05_clone-2_OT	chrXII	659744	T	A	YLR257W	307	Tyrosine-->Asparagine	1	0
LK5-F05_clone-3_HT	chrIV	148348	C	A	PAR32	53	Alanine-->Glutamicacid	1	0
LK5-F05_clone-3_HT	chrIV	1060883	C	A	BFR2	419	Asparagine-->Lysine	1	0
LK5-F05_clone-3_HT	chrXII	229879	T	G	Intergenic	NA	NA	1	0
LK5-F05_clone-3_OT	chrI	74824	A	T	Intergenic	NA	NA	1	0
LK5-F05_clone-3_OT	chrXVI	141918	C	A	BMS1	418	Leucine-->Phenylalanine	1	0
LK5-F05_clone-4_HT	chrIV	377629	C	T	SIR2	273	Asparticacid-->Asparagine	0.6	0
LK5-F05_clone-4_HT	chrVIII	483784	G	T	GPI16	18	Phenylalanine-->Leucine	1	0
LK5-F05_clone-4_HT	chrXIV	377236	C	T	KRE33	639	Alanine-->Valine	1	0
LK5-F05_clone-4_HT	chrXV	918705	A	G	LDB19	786	Syn	1	0
LK5-F05_clone-4_OT	chrXVI	68019	A	T	BBP1	99	Isoleucine-->Phenylalanine	1	0
LK5-F05_clone-4_OT	chrXVI	141952	A	G	BMS1	407	Isoleucine-->Threonine	1	0
LK5-F06_clone-1_OT	chrV	566911	A	G	Intergenic	NA	NA	1	0
LK5-F06_clone-1_OT	chrV	566930	T	A	Intergenic	NA	NA	1	0
LK5-F06_clone-3_HT	chrIV	507395	T	G	Intergenic	NA	NA	1	0
LK5-F06_clone-3_OT	chrVII	574607	T	C	Intergenic	NA	NA	1	0
LK5-F06_clone-3_OT	chrXI	458345	A	T	Intergenic	NA	NA	1	0
LK5-F07_clone-1_OT	chrXVI	569396	T	C	REC8	661	Syn	1	0
LK5-F07_clone-2_HT	chrI	168130	C	T	BUD14	248	Asparticacid-->Asparagine	1	0
LK5-F07_clone-2_HT	chrIV	377628	T	A	SIR2	273	Asparticacid-->Valine	0.914893617021	0
LK5-F07_clone-2_HT	chrVII	634262	C	T	Intergenic	NA	NA	1	0
LK5-F07_clone-2_HT	chrIX	103328	G	A	ASG1	183	Asparticacid-->Asparagine	0.888888888889	0
LK5-F07_clone-2_HT	chrXIV	193151	A	C	ATG2	610	Lysine-->Glutamine	1	0
LK5-F07_clone-2_OT	chrXVI	887047	C	T	VPS4	264	Glycine-->Glutamicacid	1	0
LK5-F07_clone-3_HT	chrIV	499170	A	G	REG1	570	Syn	0.645569620253	0
LK5-F07_clone-3_HT	chrXII	1018401	C	T	RPS1A	170	Glutamicacid-->Lysine	0.625	0
LK5-F07_clone-3_HT	chrXII	1020831	T	+2:TA	SIR3	474	FS	0.604651162791	0
LK5-F07_clone-3_HT	chrXII	1020839	C	A	SIR3	471	Leucine-->Phenylalanine	0.609756097561	0
LK5-F07_clone-3_HT	chrXV	448450	A	C	Intergenic	NA	NA	0.923076923077	0
LK5-F07_clone-3_OT	chrIV	1009844	C	T	Intergenic	NA	NA	0.545454545455	0
LK5-F07_clone-4_HT	chrIV	1279506	G	A	PDR15	99	Syn	1	0
LK5-F07_clone-4_HT	chrV	58029	G	T	AFG1	487	Alanine-->Serine	1	0
LK5-F07_clone-4_HT	chrVIII	529271	A	T	Intergenic	NA	NA	1	0
LK5-F07_clone-4_HT	chrIX	65748	C	T	MLP2	774	Glycine-->Serine	1	0
LK5-F07_clone-4_HT	chrXI	129484	A	T	NNK1	670	Glutamicacid-->Asparticacid	1	0
LK5-F07_clone-4_HT	chrXII	1021353	G	T	SIR3	300	Serine-->Stop	1	0
LK5-F07_clone-4_OT	chrVII	850101	G	A	ATF2	112	Syn	1	0
LK5-F08_clone-1_HT	chrIII	124221	T	C	Intergenic	NA	NA	0.75	0
LK5-F08_clone-1_HT	chrIV	377871	G	T	SIR2	192	Serine-->Stop	0.974358974359	0
LK5-F08_clone-1_HT	chrV	391091	C	A	BOI2	874	Glutamicacid-->Asparticacid	1	0
LK5-F08_clone-1_HT	chrXII	500210	T	A	UPS2	21	Asparagine-->Tyrosine	1	0
LK5-F08_clone-1_HT	chrXII	500211	A	G	UPS2	20	Syn	1	0
LK5-F08_clone-1_HT	chrXVI	360465	C	T	ELP4	86	Threonine-->Isoleucine	0.970588235294	0
LK5-F08_clone-1_OT	chrII	526497	C	A	IRA1	44	Glutamicacid-->Asparticacid	0.916666666667	0
LK5-F08_clone-1_OT	chrV	502327	C	T	RAD4	190	Glutamicacid-->Lysine	1	0
LK5-F08_clone-1_OT	chrVII	1011295	G	T	Intergenic	NA	NA	0.620689655172	0
LK5-F08_clone-1_OT	chrXII	556317	A	G	ENT2	580	Syn	0.941176470588	0
LK5-F08_clone-2_HT	chrII	557438	A	C	AMN1	297	Glutamine-->Proline	1	0
LK5-F08_clone-2_HT	chrIV	274426	G	T	QRI7	151	Leucine-->Methionine	1	0
LK5-F08_clone-2_HT	chrIV	921634	T	-1:A	SIR4	1,355	FS	1	0
LK5-F08_clone-2_HT	chrVI	270139	T	+1:G	Intergenic	NA	NA	0.833333333333	0
LK5-F08_clone-2_HT	chrXV	1013596	G	C	PDE2	409	Serine-->Stop	1	1
LK5-F08_clone-2_OT	chrII	680000	A	G	Intergenic	NA	NA	1	0
LK5-F08_clone-2_OT	chrVII	79971	G	A	COG1	132	Serine-->Leucine	1	0
LK5-F08_clone-2_OT	chrXV	1013596	G	C	PDE2	409	Serine-->Stop	1	1
LK5-F08_clone-3_HT	chrIII	299050	G	T	Intergenic	NA	NA	0.967741935484	0
LK5-F08_clone-3_HT	chrXII	1022094	C	A	SIR3	53	Glycine-->Valine	0.846153846154	0
LK5-F08_clone-3_HT	chrXIII	565253	C	A	NUP53	273	Phenylalanine-->Leucine	0.826086956522	0
LK5-F08_clone-3_HT	chrXIII	589946	T	A	Intergenic	NA	NA	0.666666666667	0
LK5-F08_clone-3_OT	chrXII	1020354	G	A	SIR3	633	Serine-->Phenylalanine	0.6	0
LK5-F08_clone-3_OT	chrXV	111283	T	C	Intergenic	NA	NA	1	0
LK5-F08_clone-4_HT	chrI	41196	G	A	GPB2	646	Syn	0.714285714286	0
LK5-F08_clone-4_HT	chrI	41254	A	T	GPB2	666	Lysine-->Stop	0.708333333333	0
LK5-F08_clone-4_HT	chrIV	1300394	C	A	SYF1	655	Leucine-->Isoleucine	0.555555555556	0
LK5-F08_clone-4_HT	chrV	562493	G	A	YER186C	45	Leucine-->Phenylalanine	0.727272727273	0
LK5-F08_clone-4_HT	chrVII	560716	C	T	ORM1	12	Alanine-->Valine	0.775	0
LK5-F08_clone-4_HT	chrVII	632628	T	G	ENV11	479	Tyrosine-->Serine	0.65625	0
LK5-F08_clone-4_HT	chrVIII	445888	C	T	ATG7	59	Proline-->Leucine	0.526315789474	0
LK5-F08_clone-4_HT	chrX	477767	G	T	YJR027W	1,235	Syn	1	0
LK5-F08_clone-4_HT	chrX	507641	T	-1:A	Intergenic	NA	NA	0.769230769231	0
LK5-F08_clone-4_HT	chrXII	1020955	C	A	SIR3	433	Glycine-->Stop	0.735294117647	0
LK5-F08_clone-4_HT	chrXIII	677793	G	T	HFA1	1,924	Asparticacid-->Glutamicacid	0.633333333333	0
LK5-F08_clone-4_HT	chrXIV	485457	T	-1:A	Intergenic	NA	NA	0.636363636364	0
LK5-F08_clone-4_HT	chrXV	567446	C	A	AFI1	705	Asparticacid-->Tyrosine	0.666666666667	0
LK5-F08_clone-4_OT	chrII	521464	T	-1:C	IRA1	1,722	FS	0.967741935484	0
LK5-F08_clone-4_OT	chrIV	385663	G	-1:C	Intergenic	NA	NA	0.93023255814	0
LK5-F08_clone-4_OT	chrX	172016	A	G	URA2	118	Tyrosine-->Histidine	1	0
LK5-F08_clone-4_OT	chrXII	851422	T	G	STE11	519	Tyrosine-->Stop	1	0
LK5-F08_clone-4_OT	chrXIII	372356	G	C	Intergenic	NA	NA	1	0
LK5-F08_clone-4_OT	chrXIV	589379	A	G	FAP1	594	Syn	1	0
LK5-F10_clone-1_HT	chrII	525769	G	A	IRA1	287	Threonine-->Isoleucine	1	0
LK5-F10_clone-1_HT	chrXII	972711	T	C	ATG17	154	Isoleucine-->Valine	0.65306122449	0
LK5-F10_clone-1_HT	chrXIV	375514	G	A	KRE33	65	Glycine-->Glutamicacid	1	0
LK5-F10_clone-1_HT	chrXV	317662	A	C	SIN3	242	Tyrosine-->Serine	0.866666666667	0
LK5-F10_clone-1_HT	chrXVI	538131	T	C	RQC2	269	Glutamine-->Arginine	1	0
LK5-F10_clone-2_HT	chrXIII	589475	C	A	MSS11	26	Glycine-->Cysteine	1	0
LK5-F10_clone-2_HT	chrXIV	376126	C	T	KRE33	269	Alanine-->Valine	1	0
LK5-F10_clone-2_OT	chrIV	254	C	T	Intergenic	NA	NA	1	0
LK5-F10_clone-2_OT	chrXII	696751	C	T	DBP9	27	Arginine-->Histidine	0.875	0
LK5-F10_clone-3_HT	chrII	521501	C	A	IRA1	1,710	Valine-->Phenylalanine	0.75	0
LK5-F10_clone-3_HT	chrIII	102475	C	T	GBP2	295	Arginine-->Histidine	1	0
LK5-F10_clone-3_HT	chrIV	918730	T	G	SIR4	387	Leucine-->Stop	1	0
LK5-F10_clone-3_HT	chrIV	992826	T	A	Intergenic	NA	NA	1	0
LK5-F10_clone-3_HT	chrVI	149313	G	A	LOC1	68	Syn	1	0
LK5-F10_clone-3_HT	chrVII	349828	T	G	LCL3	71	Phenylalanine-->Leucine	1	0
LK5-F10_clone-3_HT	chrIX	170295	C	T	SHQ1	404	Arginine-->Lysine	1	0
LK5-F10_clone-3_HT	chrXV	176779	C	T	IRA2	1,904	Glutamine-->Stop	1	0
LK5-F10_clone-3_HT	chrXVI	538464	G	A	RQC2	158	Threonine-->Isoleucine	0.6	0
LK5-F10_clone-3_OT	chrXII	1021515	A	+1:T	SIR3	246	FS	0.875	0
LK5-F10_clone-3_OT	chrXIV	377023	T	C	KRE33	568	Leucine-->Serine	0.724137931034	0
LK5-F10_clone-4_OT	chrII	517516	T	-1:C	IRA1	3,038	FS	0.51724137931	0
LK5-F10_clone-4_OT	chrVII	782476	G	A	ENP2	237	Arginine-->Histidine	0.592592592593	0
LK5-F10_clone-4_OT	chrXI	522431	T	C	UIP5	139	Syn	0.540540540541	0
LK5-F10_clone-4_OT	chrXV	503437	G	A	Intergenic	NA	NA	0.545454545455	0
LK5-G01_clone-1_HT	chrIV	677466	C	A	FOB1	455	Asparagine-->Lysine	1	0
LK5-G01_clone-1_HT	chrIV	917828	G	-1:A	SIR4	86	FS	0.916666666667	0
LK5-G01_clone-1_HT	chrVII	782704	C	T	ENP2	313	Proline-->Leucine	1	0
LK5-G01_clone-1_HT	chrVIII	519578	G	A	CRG1	48	Glycine-->Serine	1	0
LK5-G01_clone-1_HT	chrXV	1245	A	G	YOL166C	32	Serine-->Proline	1	0
LK5-G01_clone-1_HT	chrXV	1253	T	C	YOL166C	29	Asparticacid-->Glycine	1	0
LK5-G01_clone-1_OT	chrXI	163719	A	G	YKL153W	40	Syn	1	0
LK5-G01_clone-1_OT	chrXIV	708158	G	T	TRM112	124	Glycine-->Valine	1	0
LK5-G01_clone-2_OT	chrIII	127711	A	G	Intergenic	NA	NA	1	0
LK5-G01_clone-2_OT	chrVI	166419	C	T	UBP6	451	Syn	0.65	0
LK5-G01_clone-2_OT	chrXIII	525369	G	T	ECM16	558	Methionine-->Isoleucine	1	0
LK5-G01_clone-2_OT	chrXV	64661	G	T	RTC1	230	Asparagine-->Lysine	1	1
LK5-G01_clone-3_HT	chrVII	781923	T	G	ENP2	53	Phenylalanine-->Valine	1	0
LK5-G01_clone-3_HT	chrXI	458345	A	T	Intergenic	NA	NA	1	0
LK5-G01_clone-3_HT	chrXII	1064893	G	C	Intergenic	NA	NA	0.727272727273	0
LK5-G01_clone-3_HT	chrXV	64661	G	T	RTC1	230	Asparagine-->Lysine	1	1
LK5-G01_clone-3_HT	chrXV	197202	A	T	Intergenic	NA	NA	0.6	0
LK5-G01_clone-3_OT	chrIV	53058	G	A	SHS1	205	Serine-->Asparagine	1	0
LK5-G01_clone-3_OT	chrVII	782179	C	A	ENP2	138	Proline-->Histidine	1	0
LK5-G01_clone-3_OT	chrXIV	711884	G	T	YNR048W	85	Leucine-->Phenylalanine	1	0
LK5-G01_clone-4_HT	chrIII	258407	G	T	SRB8	1,346	Serine-->Isoleucine	1	0
LK5-G01_clone-4_HT	chrXII	1021325	T	-1:G	SIR3	309	FS	0.8	0
LK5-G01_clone-4_HT	chrXIV	370989	C	T	EAF7	208	Proline-->Serine	1	0
LK5-G01_clone-4_HT	chrXIV	376434	C	T	KRE33	372	Proline-->Serine	0.947368421053	0
LK5-G01_clone-4_HT	chrXV	64661	G	T	RTC1	230	Asparagine-->Lysine	1	1
LK5-G01_clone-4_HT	chrXV	578233	C	T	Intergenic	NA	NA	0.952380952381	0
LK5-G01_clone-4_HT	chrXVI	286152	G	C	Intergenic	NA	NA	1	0
LK5-G01_clone-4_HT	chrXVI	832853	G	T	URN1	202	Syn	1	0
LK5-G01_clone-4_OT	chrIV	601053	T	C	SED1	87	Syn	0.6	0
LK5-G01_clone-4_OT	chrIV	601057	A	C	SED1	89	Isoleucine-->Leucine	0.6	0
LK5-G01_clone-4_OT	chrIV	601059	C	T	SED1	89	Isoleucine-->Leucine	0.6	0
LK5-G01_clone-4_OT	chrVII	781813	T	G	ENP2	16	Valine-->Glycine	0.545454545455	0
LK5-G01_clone-4_OT	chrVII	934734	T	C	CRM1	732	Tyrosine-->Histidine	1	0
LK5-G01_clone-4_OT	chrIX	167799	T	A	SLM1	615	Lysine-->Stop	0.631578947368	0
LK5-G01_clone-4_OT	chrXV	373764	A	C	YOR022C	698	Isoleucine-->Methionine	1	0
LK5-G03_clone-1_OT	chrV	188761	C	G	BIM1	162	Threonine-->Arginine	0.677419354839	0
LK5-G03_clone-1_OT	chrVII	864960	A	-1:T	UBR1	265	FS	0.735294117647	0
LK5-G03_clone-1_OT	chrXII	935353	A	T	UTP21	627	Asparagine-->Lysine	1	0
LK5-G03_clone-1_OT	chrXV	573821	T	C	VPS17	216	Valine-->Alanine	1	0
LK5-G03_clone-1_OT	chrXVI	719139	C	A	Intergenic	NA	NA	0.658536585366	0
LK5-G03_clone-2_HT	chrXII	1019367	A	T	SIR3	962	Isoleucine-->Lysine	1	0
LK5-G03_clone-2_HT	chrXIV	354434	G	T	YNL144C	203	Serine-->Isoleucine	1	0
LK5-G03_clone-2_HT	chrXIV	354435	C	A	YNL144C	203	Serine-->Isoleucine	1	0
LK5-G03_clone-2_HT	chrXIV	377328	G	A	KRE33	670	Glutamicacid-->Lysine	1	0
LK5-G03_clone-2_HT	chrXV	724286	C	T	DED1	459	Alanine-->Valine	1	0
LK5-G03_clone-2_OT	chrIV	877562	G	A	Intergenic	NA	NA	0.896551724138	0
LK5-G03_clone-2_OT	chrIV	877658	A	G	Intergenic	NA	NA	0.9	0
LK5-G03_clone-2_OT	chrX	6319	A	T	Intergenic	NA	NA	0.983870967742	0
LK5-G03_clone-2_OT	chrXVI	141940	A	G	BMS1	411	Phenylalanine-->Serine	0.954545454545	0
LK5-G03_clone-3_HT	chrIV	920605	T	A	SIR4	1,012	Leucine-->Histidine	0.961538461538	0
LK5-G03_clone-3_OT	chrVII	902170	G	C	ELP2	34	Alanine-->Glycine	1	0
LK5-G03_clone-4_HT	chrII	88996	G	A	RPS8A	44	Histidine-->Tyrosine	1	0
LK5-G03_clone-4_HT	chrXII	775858	G	C	MMS22	1,307	Asparticacid-->Histidine	1	0
LK5-G03_clone-4_HT	chrXIII	627953	C	T	Intergenic	NA	NA	1	0
LK5-G03_clone-4_OT	chrII	555004	C	G	Intergenic	NA	NA	1	0
LK5-G03_clone-4_OT	chrVII	1055107	A	C	YOR1	762	Syn	1	0
LK5-G03_clone-4_OT	chrXIV	377577	G	T	KRE33	753	Asparticacid-->Tyrosine	0.947368421053	0
LK5-G03_clone-4_OT	chrXV	683689	A	G	Intergenic	NA	NA	1	0
LK5-G09_clone-1_HT	chrIX	167512	T	A	Intergenic	NA	NA	1	0
LK5-G09_clone-1_HT	chrXII	1021395	G	T	SIR3	286	Serine-->Stop	1	0
LK5-G09_clone-1_HT	chrXVI	151414	C	G	Intergenic	NA	NA	1	0
LK5-G09_clone-1_HT	chrXVI	670815	C	G	SEC8	1,047	Threonine-->Serine	1	0
LK5-G09_clone-1_OT	chrXII	506045	T	G	Intergenic	NA	NA	0.888888888889	0
LK5-G09_clone-1_OT	chrXV	1013712	C	+2:AT	PDE2	370	FS	0.807692307692	0
LK5-G09_clone-2_OT	chrII	526497	C	G	IRA1	44	Glutamicacid-->Asparticacid	0.772727272727	0
LK5-G09_clone-2_OT	chrXIII	122881	G	A	Intergenic	NA	NA	0.826086956522	0
LK5-G09_clone-2_OT	chrXIV	55382	G	A	KRI1	172	Syn	0.75	0
LK5-G09_clone-3_HT	chrVII	258675	C	A	ITC1	323	Syn	0.571428571429	0
LK5-G09_clone-3_HT	chrVIII	152171	C	A	MYO1	169	Serine-->Tyrosine	0.75	0
LK5-G09_clone-3_HT	chrX	87994	G	T	ATP12	189	Syn	0.583333333333	0
LK5-G09_clone-3_HT	chrXII	240478	C	A	FRE8	310	Arginine-->Serine	0.647058823529	0
LK5-G09_clone-3_HT	chrXV	34687	C	A	ZPS1	10	Syn	0.545454545455	0
LK5-G09_clone-3_OT	chrII	517607	G	A	IRA1	3,008	Glutamine-->Stop	0.6	0
LK5-G09_clone-3_OT	chrIV	645465	A	G	Intergenic	NA	NA	1	0
LK5-G09_clone-3_OT	chrIV	645484	T	G	Intergenic	NA	NA	1	0
LK5-G09_clone-3_OT	chrVII	218521	A	C	NUT1	333	Glutamine-->Proline	0.666666666667	0
LK5-G09_clone-3_OT	chrVIII	416902	A	C	KEL1	93	Valine-->Glycine	0.571428571429	0
LK5-G09_clone-4_HT	chrII	556461	A	G	Intergenic	NA	NA	1	0
LK5-G09_clone-4_HT	chrIII	301705	C	T	YCR100C	173	Alanine-->Threonine	0.923076923077	0
LK5-G09_clone-4_HT	chrIV	378086	T	-1:G	SIR2	120	FS	0.75	0
LK5-G09_clone-4_HT	chrVI	64486	T	C	RPL22B	38	Syn	1	0
LK5-G09_clone-4_HT	chrVI	136029	T	G	MSH4	377	Lysine-->Glutamine	0.631578947368	0
LK5-G09_clone-4_HT	chrXVI	794758	C	G	Intergenic	NA	NA	0.88	0
LK5-G09_clone-4_OT	chrVI	251974	G	A	Intergenic	NA	NA	1	0
LK5-G09_clone-4_OT	chrXIII	170418	A	C	SUR7	6	Asparagine-->Threonine	0.888888888889	0
LK5-G09_clone-4_OT	chrXV	1032678	G	T	GPB1	502	Serine-->Stop	0.913043478261	0
LK5-G11_clone-1_HT	chrXII	1020983	G	T	SIR3	423	Tyrosine-->Stop	1	0
LK5-G11_clone-1_HT	chrXIII	511660	C	A	Intergenic	NA	NA	1	0
LK5-G11_clone-1_HT	chrXIII	653547	G	A	Intergenic	NA	NA	1	0
LK5-G11_clone-1_OT	chrIV	1021778	A	C	Intergenic	NA	NA	0.869565217391	0
LK5-G11_clone-1_OT	chrXII	702510	G	A	YLR278C	505	Syn	0.787878787879	0
LK5-G11_clone-1_OT	chrXIV	349816	G	A	Intergenic	NA	NA	0.809523809524	0
LK5-G11_clone-1_OT	chrXVI	718894	T	A	Intergenic	NA	NA	0.8	0
LK5-G11_clone-2_OT	chrII	116370	T	C	YBL055C	154	Asparagine-->Asparticacid	1	0
LK5-G11_clone-2_OT	chrXIII	799580	C	T	RSN1	355	Histidine-->Tyrosine	1	0
LK5-G11_clone-3_HT	chrII	473724	C	G	LYS2	68	Arginine-->Threonine	1	0
LK5-G11_clone-3_HT	chrIII	268639	T	C	FIG2	402	Syn	1	0
LK5-G11_clone-3_HT	chrVII	642850	G	A	TWF1	281	Valine-->Methionine	1	0
LK5-G11_clone-3_HT	chrXII	1021720	C	A	SIR3	178	Glutamicacid-->Stop	1	0
LK5-G11_clone-3_HT	chrXIV	656247	A	T	ACC1	1,710	Leucine-->Isoleucine	1	0
LK5-G11_clone-3_HT	chrXIV	717650	G	A	BRE5	226	Syn	0.969696969697	0
LK5-G11_clone-3_OT	chrX	728697	T	G	THI11	300	Glutamicacid-->Asparticacid	0.911764705882	0
LK5-G11_clone-4_OT	chrXII	851110	G	A	STE11	415	Tryptophan-->Stop	0.9375	0
LK5-H02_clone-2_HT	chrII	602974	T	G	GDT1	114	Leucine-->Stop	0.90243902439	0
LK5-H02_clone-2_HT	chrIII	219849	C	T	CTR86	73	Syn	0.758620689655	0
LK5-H02_clone-2_HT	chrIV	321451	A	-1:T	RXT3	34	FS	0.888888888889	0
LK5-H02_clone-2_HT	chrVII	782033	G	T	ENP2	89	Leucine-->Phenylalanine	1	0
LK5-H02_clone-2_HT	chrVII	981863	G	T	SDA1	69	Serine-->Tyrosine	0.848484848485	0
LK5-H02_clone-2_HT	chrXI	211976	G	C	SSH4	462	Valine-->Leucine	0.833333333333	0
LK5-H02_clone-2_HT	chrXII	403813	C	T	ZRT2	84	Alanine-->Threonine	0.90243902439	0
LK5-H02_clone-2_OT	chrXIV	377833	A	G	KRE33	838	Asparticacid-->Glycine	1	0
LK5-H02_clone-3_HT	chrII	89021	G	C	RPS8A	35	Asparagine-->Lysine	1	0
LK5-H02_clone-3_HT	chrIV	773836	G	A	SAC3	654	Valine-->Isoleucine	1	0
LK5-H02_clone-3_HT	chrVII	432815	A	T	MIG1	83	Leucine-->Glutamine	0.652173913043	0
LK5-H02_clone-3_HT	chrXI	85620	C	T	HYM1	306	Proline-->Leucine	0.923076923077	0
LK5-H02_clone-3_HT	chrXV	52677	A	G	CTR9	38	Syn	0.578947368421	0
LK5-H02_clone-3_OT	chrIV	920214	C	T	SIR4	882	Glutamine-->Stop	1	0
LK5-H02_clone-3_OT	chrVI	87733	C	A	Intergenic	NA	NA	1	0
LK5-H02_clone-4_HT	chrIX	34269	C	A	NIT1	140	Alanine-->Serine	0.549019607843	0
LK5-H02_clone-4_HT	chrXVI	705474	G	C	MDM36	207	Syn	0.528301886792	0
LK5-H04_clone-1_HT	chrIV	1060528	T	G	BFR2	301	Valine-->Glycine	0.96	0
LK5-H04_clone-1_HT	chrIV	1061159	A	-1:C	BFR2	511	FS	0.913043478261	0
LK5-H04_clone-1_HT	chrIV	1084241	C	T	SUM1	26	Valine-->Isoleucine	1	0
LK5-H04_clone-1_HT	chrIV	1256336	G	A	UBA2	171	Proline-->Leucine	1	0
LK5-H04_clone-1_HT	chrVIII	85692	G	T	Intergenic	NA	NA	1	0
LK5-H04_clone-1_HT	chrXIV	319084	G	A	Intergenic	NA	NA	1	0
LK5-H04_clone-1_OT	chrIV	920127	A	G	SIR4	853	Serine-->Glycine	0.789473684211	0
LK5-H04_clone-2_HT	chrIV	188599	G	A	NOP14	663	Proline-->Leucine	1	0
LK5-H04_clone-2_HT	chrIV	1060866	T	C	BFR2	414	Tyrosine-->Histidine	1	0
LK5-H04_clone-2_HT	chrXI	83536	C	T	CNB1	154	Glutamine-->Stop	1	0
LK5-H04_clone-2_HT	chrXVI	124470	C	A	NEW1	902	Glutamine-->Lysine	0.903225806452	0
LK5-H04_clone-2_HT	chrXVI	141907	C	A	BMS1	422	Glycine-->Valine	0.851851851852	0
LK5-H04_clone-2_OT	chrI	102913	A	G	LTE1	987	Leucine-->Proline	1	0
LK5-H04_clone-2_OT	chrIV	254	C	T	Intergenic	NA	NA	1	0
LK5-H04_clone-2_OT	chrIV	992706	A	G	Intergenic	NA	NA	1	0
LK5-H04_clone-2_OT	chrIX	144391	C	T	YIL115W-A	42	Proline-->Serine	0.833333333333	0
LK5-H04_clone-3_HT	chrII	756436	A	C	RIF1	224	Leucine-->Tryptophan	0.695652173913	0
LK5-H04_clone-3_HT	chrIII	295871	C	T	Intergenic	NA	NA	1	0
LK5-H04_clone-3_HT	chrVII	779087	T	C	Intergenic	NA	NA	0.547619047619	0
LK5-H04_clone-3_HT	chrXV	506532	C	G	RPS7A	65	Proline-->Arginine	1	0
LK5-H04_clone-3_HT	chrXVI	662498	G	C	ATG11	726	Arginine-->Glycine	1	0
LK5-H04_clone-3_OT	chrV	81478	G	A	RAD23	376	Glutamine-->Stop	1	0
LK5-H04_clone-3_OT	chrVII	402067	T	G	Intergenic	NA	NA	1	0
LK5-H04_clone-3_OT	chrIX	310945	G	-1:T	Intergenic	NA	NA	0.965517241379	0
LK5-H04_clone-3_OT	chrXIV	376358	G	T	KRE33	346	Syn	1	0
LK5-H04_clone-3_OT	chrXIV	376359	A	T	KRE33	347	Asparagine-->Tyrosine	1	0
LK5-H04_clone-4_HT	chrIV	921548	T	A	SIR4	1,326	Cysteine-->Stop	0.619047619048	0
LK5-H04_clone-4_HT	chrIV	1061112	G	A	BFR2	496	Glycine-->Arginine	1	0
LK5-H04_clone-4_HT	chrX	174773	G	A	TRK1	845	Alanine-->Valine	1	0
LK5-H04_clone-4_HT	chrXV	409854	T	G	Intergenic	NA	NA	1	0
LK5-H04_clone-4_OT	chrIV	1061113	G	T	BFR2	496	Glycine-->Valine	1	0
LK5-H07_clone-1_HT	chrII	519634	G	T	IRA1	2,332	Serine-->Stop	0.931034482759	0
LK5-H07_clone-1_HT	chrII	703646	G	C	YBR241C	137	Serine-->Cysteine	0.974358974359	0
LK5-H07_clone-1_HT	chrVI	150170	G	C	NIC96	52	Arginine-->Proline	1	0
LK5-H07_clone-1_OT	chrII	522538	A	+1:T	IRA1	1,364	FS	0.694444444444	0
LK5-H07_clone-1_OT	chrXVI	321153	G	C	MEI5	160	Glutamine-->Glutamicacid	0.657894736842	0
LK5-H07_clone-2_OT	chrII	75624	C	A	NUP170	122	Asparticacid-->Glutamicacid	0.740740740741	0
LK5-H07_clone-2_OT	chrII	520571	A	+1:T	IRA1	2,020	FS	0.777777777778	0
LK5-H07_clone-2_OT	chrXIII	497101	G	C	YMR114C	117	Proline-->Alanine	0.756756756757	0
LK5-H07_clone-3_HT	chrII	526556	C	+1:A	IRA1	25	FS	1	0
LK5-H07_clone-3_HT	chrVII	782720	C	A	ENP2	318	Asparagine-->Lysine	1	0
LK5-H07_clone-3_HT	chrIX	240398	C	A	RNR3	104	Tryptophan-->Leucine	1	0
LK5-H07_clone-3_HT	chrXI	340242	T	C	ASK1	102	Glutamicacid-->Glycine	1	0
LK5-H07_clone-3_HT	chrXIII	438059	T	C	YMR085W	190	Isoleucine-->Threonine	0.933333333333	0
LK5-H07_clone-3_OT	chrX	321139	T	A	NUP82	375	Valine-->Asparticacid	0.888888888889	0
LK5-H07_clone-3_OT	chrXV	177614	G	T	IRA2	2,182	Arginine-->Leucine	0.769230769231	0
LK5-H07_clone-4_HT	chrII	519409	C	T	IRA1	2,407	Tryptophan-->Stop	0.68	0
LK5-H07_clone-4_HT	chrV	45424	G	T	YEL057C	100	Histidine-->Asparagine	1	0
LK5-H07_clone-4_HT	chrVII	475325	A	-1:T	Intergenic	NA	NA	0.931034482759	0
LK5-H07_clone-4_HT	chrVII	802629	G	A	CHO2	64	Alanine-->Threonine	0.733333333333	0
LK5-H07_clone-4_HT	chrXII	115286	G	A	Intergenic	NA	NA	1	0
LK5-H07_clone-4_HT	chrXII	1019807	T	A	SIR3	815	Lysine-->Asparagine	0.571428571429	0
LK5-H07_clone-4_HT	chrXII	1019812	T	A	SIR3	814	Lysine-->Stop	0.545454545455	0
LK5-H07_clone-4_HT	chrXVI	635063	C	G	SRO7	314	Threonine-->Arginine	0.789473684211	0
LK5-H07_clone-4_OT	chrIII	249587	C	G	FUB1	153	Syn	1	0
LK5-H07_clone-4_OT	chrVII	781843	C	G	ENP2	26	Proline-->Arginine	1	0
LK5-H07_clone-4_OT	chrXV	240244	C	T	RRT8	235	Tryptophan-->Stop	1	0
LK5-H07_clone-4_OT	chrXVI	868750	G	A	TIF3	402	Syn	1	0
LK5-H08_clone-1_HT	chrVII	401590	T	A	Intergenic	NA	NA	1	0
LK5-H08_clone-1_HT	chrXIII	703118	A	T	GUA1	443	Glutamine-->Histidine	0.521739130435	0
LK5-H08_clone-1_OT	chrIV	986433	G	A	YDR261W-B	1,226	Syn	1	0
LK5-H08_clone-2_HT	chrII	523411	G	-1:T	IRA1	1,073	FS	0.52	0
LK5-H08_clone-2_HT	chrVII	304848	G	A	RMD9	476	Proline-->Serine	0.875	0
LK5-H08_clone-2_HT	chrX	258496	C	A	SRS2	358	Tyrosine-->Stop	0.785714285714	0
LK5-H08_clone-2_HT	chrX	290265	G	C	PRY1	170	Histidine-->Glutamine	0.866666666667	0
LK5-H08_clone-2_HT	chrXV	896172	G	A	SNU66	72	Syn	0.620689655172	0
LK5-H08_clone-3_HT	chrII	522826	A	T	IRA1	1,268	Isoleucine-->Asparagine	0.545454545455	0
LK5-H08_clone-3_HT	chrX	633346	A	T	Intergenic	NA	NA	1	0
LK5-H08_clone-4_HT	chrVII	736883	C	T	PPT1	441	Valine-->Methionine	0.695652173913	0
LK5-H08_clone-4_HT	chrXII	1022040	A	T	SIR3	71	Isoleucine-->Asparagine	1	0
LK5-H08_clone-4_HT	chrXV	1013906	G	T	PDE2	306	Histidine-->Asparagine	1	0
LK5-H12_clone-1_HT	chrVII	782275	G	T	ENP2	170	Glycine-->Valine	0.95	0
LK5-H12_clone-1_HT	chrVIII	69308	C	T	APM2	81	Alanine-->Threonine	1	0
LK5-H12_clone-1_HT	chrVIII	556977	T	-1:G	YHR217C	22	FS	0.808988764045	0
LK5-H12_clone-2_HT	chrVIII	227934	C	A	RRP3	368	Lysine-->Asparagine	0.935483870968	0
LK5-H12_clone-2_HT	chrXIV	375621	C	A	KRE33	101	Glutamine-->Lysine	1	0
LK5-H12_clone-2_HT	chrXV	327456	G	A	RRP6	209	Asparticacid-->Asparagine	0.935483870968	0
LK5-H12_clone-2_OT	chrXIV	378310	T	C	KRE33	997	Isoleucine-->Threonine	1	0
LK5-H12_clone-2_OT	chrXV	419454	G	C	RAT1	733	Glutamine-->Glutamicacid	1	0
LK5-H12_clone-2_OT	chrXV	950817	T	G	KRE5	349	Serine-->Alanine	1	0
LK5-H12_clone-3_HT	chrII	88996	G	C	RPS8A	44	Histidine-->Asparticacid	1	0
LK5-H12_clone-3_HT	chrIV	1416717	G	A	PEX29	53	Threonine-->Isoleucine	1	0
LK5-H12_clone-3_HT	chrVII	325408	A	G	TOS8	26	Syn	0.875	0
LK5-H12_clone-3_HT	chrVIII	297569	T	C	YHR097C	264	Asparagine-->Serine	1	0
LK5-H12_clone-3_HT	chrXII	1022064	G	T	SIR3	63	Threonine-->Lysine	0.916666666667	0
LK5-H12_clone-4_HT	chrVIII	402973	C	T	RTT107	3	Threonine-->Isoleucine	0.95652173913	0
LK5-H12_clone-4_HT	chrXI	141247	G	A	Intergenic	NA	NA	1	0
LK5-H12_clone-4_HT	chrXIV	378304	A	C	KRE33	995	Tyrosine-->Serine	1	0
LK5-H12_clone-4_OT	chrVIII	130887	G	A	ARD1	187	Alanine-->Valine	1	0
LK6-A03_clone-1_HT	chrIV	266058	A	-1:G	YDL109C	382	FS	0.916666666667	0
LK6-A03_clone-1_HT	chrVII	321747	C	A	Intergenic	NA	NA	0.62962962963	0
LK6-A03_clone-1_HT	chrVII	781845	G	A	ENP2	27	Asparticacid-->Asparagine	1	0
LK6-A03_clone-1_HT	chrXII	791430	C	A	MID2	252	Serine-->Stop	1	0
LK6-A03_clone-1_OT	chrIV	593433	T	G	Intergenic	NA	NA	0.571428571429	0
LK6-A03_clone-1_OT	chrIV	1240723	C	T	Intergenic	NA	NA	0.666666666667	0
LK6-A03_clone-1_OT	chrVII	302140	C	T	CUE3	424	Syn	1	0
LK6-A03_clone-1_OT	chrXIII	364422	A	-1:G	NUP116	762	FS	0.785714285714	0
LK6-A03_clone-2_HT	chrII	177515	A	T	MCM2	4	Asparagine-->Lysine	1	0
LK6-A03_clone-2_HT	chrIV	70493	T	C	Intergenic	NA	NA	1	0
LK6-A03_clone-2_HT	chrIV	210430	G	T	RPO21	44	Syn	0.880952380952	0
LK6-A03_clone-2_HT	chrIV	919017	C	T	SIR4	483	Glutamine-->Stop	1	0
LK6-A03_clone-2_HT	chrV	122862	G	T	PMP2	23	Alanine-->Asparticacid	1	0
LK6-A03_clone-2_HT	chrV	336600	G	C	PTC2	247	Asparticacid-->Glutamicacid	1	0
LK6-A03_clone-2_HT	chrV	478768	C	T	BEM2	1,361	Asparticacid-->Asparagine	0.941176470588	0
LK6-A03_clone-2_HT	chrVII	782567	C	A	ENP2	267	Asparticacid-->Glutamicacid	1	0
LK6-A03_clone-2_HT	chrXII	258409	A	G	SHM2	331	Syn	1	0
LK6-A03_clone-2_HT	chrXII	522700	T	G	Intergenic	NA	NA	0.954545454545	0
LK6-A03_clone-2_HT	chrXII	863000	G	A	ROM2	96	Serine-->Asparagine	0.925	0
LK6-A03_clone-2_HT	chrXIV	262300	C	A	PSY2	302	Valine-->Leucine	1	0
LK6-A03_clone-2_HT	chrXIV	452795	C	G	NST1	130	Glutamine-->Glutamicacid	0.947368421053	0
LK6-A03_clone-2_HT	chrXV	991339	C	G	CIN1	517	Serine-->Arginine	1	0
LK6-A03_clone-2_HT	chrXV	1006539	A	C	GDS1	468	Asparticacid-->Alanine	0.973684210526	0
LK6-A03_clone-2_HT	chrXVI	98145	C	T	HSP82	161	Asparticacid-->Asparagine	0.975	0
LK6-A03_clone-2_OT	chrIV	148630	C	T	PAR32	147	Serine-->Leucine	0.8	0
LK6-A03_clone-3_HT	chrII	230333	G	A	UTP20	900	Glutamicacid-->Lysine	1	0
LK6-A03_clone-3_HT	chrIV	340916	T	A	Intergenic	NA	NA	1	0
LK6-A03_clone-3_HT	chrV	297936	A	T	ARG5%2C6	843	Isoleucine-->Phenylalanine	1	0
LK6-A03_clone-3_HT	chrVII	782854	T	C	ENP2	363	Leucine-->Serine	1	0
LK6-A03_clone-3_HT	chrX	324363	T	+1:C	BNA3	326	FS	0.833333333333	0
LK6-A03_clone-3_HT	chrXIII	226294	G	C	RPS17A	2	Arginine-->Threonine	1	0
LK6-A03_clone-4_HT	chrII	268882	C	A	MNN2	208	Glycine-->Cysteine	1	0
LK6-A03_clone-4_HT	chrIII	303001	A	T	YCR101C	10	Syn	0.6	0
LK6-A03_clone-4_HT	chrIV	173613	G	-1:A	STE7	378	FS	1	0
LK6-A03_clone-4_HT	chrVII	185735	C	A	Intergenic	NA	NA	1	0
LK6-A03_clone-4_HT	chrVII	401607	A	G	Intergenic	NA	NA	1	0
LK6-A03_clone-4_HT	chrVII	781821	A	C	ENP2	19	Threonine-->Proline	0.727272727273	0
LK6-A03_clone-4_HT	chrX	159977	C	T	Intergenic	NA	NA	0.6875	0
LK6-A03_clone-4_HT	chrXII	30911	C	T	YCT1	268	Serine-->Phenylalanine	1	0
LK6-A03_clone-4_HT	chrXII	280447	G	A	YLR072W	529	Cysteine-->Tyrosine	1	0
LK6-A03_clone-4_HT	chrXIV	378276	C	G	KRE33	986	Leucine-->Valine	1	0
LK6-A03_clone-4_HT	chrXV	1066125	C	T	Intergenic	NA	NA	0.619047619048	0
LK6-A03_clone-4_OT	chrXII	259862	C	G	REX2	229	Tryptophan-->Serine	0.521739130435	0
LK6-A03_clone-4_OT	chrXIV	377367	A	T	KRE33	683	Serine-->Cysteine	0.545454545455	0
LK6-A03_clone-4_OT	chrXIV	378063	A	G	KRE33	915	Lysine-->Glutamicacid	1	0
LK6-A05_clone-1_HT	chrXV	177434	G	A	IRA2	2,122	Glycine-->Asparticacid	0.916666666667	0
LK6-A05_clone-1_OT	chrVIII	147608	A	C	Intergenic	NA	NA	0.735849056604	0
LK6-A05_clone-2_HT	chrXV	944715	C	T	YOR333C	81	Syn	0.936170212766	0
LK6-A05_clone-2_HT	chrXV	1033604	C	-1:T	GPB1	193	FS	0.888888888889	0
LK6-A05_clone-3_HT	chrIV	337762	G	A	UBC9	43	Glycine-->Serine	1	0
LK6-A05_clone-3_HT	chrIV	917843	T	A	SIR4	91	Tyrosine-->Stop	1	0
LK6-A05_clone-3_HT	chrIV	1241292	C	T	ATO3	247	Cysteine-->Tyrosine	1	0
LK6-A05_clone-3_HT	chrV	352389	G	A	SHC1	231	Glycine-->Asparticacid	1	0
LK6-A05_clone-3_HT	chrV	422532	A	G	Intergenic	NA	NA	0.666666666667	0
LK6-A05_clone-3_HT	chrX	41522	G	T	LAA1	1,971	Serine-->Stop	0.954545454545	0
LK6-A05_clone-3_HT	chrX	225901	A	G	SET4	283	Arginine-->Glycine	0.769230769231	0
LK6-A05_clone-3_HT	chrXII	750741	C	T	IMH1	343	Syn	1	0
LK6-A05_clone-3_HT	chrXIII	786769	G	A	TRM732	705	Syn	1	0
LK6-A05_clone-3_HT	chrXIV	117292	A	G	Intergenic	NA	NA	1	0
LK6-A05_clone-3_HT	chrXV	1013484	G	T	PDE2	446	Tyrosine-->Stop	1	0
LK6-A05_clone-3_OT	chrXVI	215729	A	T	Intergenic	NA	NA	0.677419354839	0
LK6-A05_clone-4_HT	chrI	40338	T	G	GPB2	360	Tyrosine-->Stop	0.913043478261	0
LK6-A05_clone-4_HT	chrIV	660953	T	C	STE5	868	Syn	0.852941176471	0
LK6-A05_clone-4_HT	chrXV	881608	A	G	RAX1	215	Glutamicacid-->Glycine	0.958333333333	0
LK6-A05_clone-4_OT	chrIV	116201	T	A	Intergenic	NA	NA	0.730769230769	0
LK6-A05_clone-4_OT	chrVII	932002	T	A	Intergenic	NA	NA	0.666666666667	0
LK6-A05_clone-4_OT	chrVII	932003	C	A	Intergenic	NA	NA	0.611111111111	0
LK6-A05_clone-4_OT	chrXVI	215729	A	T	Intergenic	NA	NA	0.738095238095	0
LK6-A07_clone-1_HT	chrIV	424177	G	A	Intergenic	NA	NA	1	0
LK6-A07_clone-1_HT	chrIV	921084	G	T	SIR4	1,172	Glycine-->Stop	1	0
LK6-A07_clone-1_HT	chrIV	921085	G	A	SIR4	1,172	Glycine-->Stop	1	0
LK6-A07_clone-1_HT	chrIV	921089	T	A	SIR4	1,173	Asparagine-->Lysine	1	0
LK6-A07_clone-1_HT	chrIV	921093	A	G	SIR4	1,175	Lysine-->Glutamicacid	1	0
LK6-A07_clone-1_HT	chrIX	45733	A	G	BNR1	1,303	Syn	1	0
LK6-A07_clone-1_HT	chrX	257534	G	A	SRS2	38	Glycine-->Serine	0.565217391304	0
LK6-A07_clone-1_HT	chrXIII	755249	C	T	ZRC1	306	Syn	1	0
LK6-A07_clone-1_HT	chrXV	1013923	A	G	PDE2	300	Isoleucine-->Proline	1	0
LK6-A07_clone-1_HT	chrXV	1013924	T	G	PDE2	300	Isoleucine-->Proline	1	0
LK6-A07_clone-1_HT	chrXV	1017917	G	A	PRE10	277	Alanine-->Valine	0.695652173913	0
LK6-A07_clone-1_OT	chrI	103997	T	A	LTE1	626	Serine-->Cysteine	1	0
LK6-A07_clone-1_OT	chrIV	639071	A	-1:C	GIS1	645	FS	0.909090909091	0
LK6-A07_clone-1_OT	chrXI	590043	C	A	Intergenic	NA	NA	1	0
LK6-A07_clone-1_OT	chrXII	54061	C	T	Intergenic	NA	NA	1	0
LK6-A07_clone-1_OT	chrXII	125615	G	A	YEH1	28	Valine-->Isoleucine	1	0
LK6-A07_clone-1_OT	chrXV	178988	T	A	IRA2	2,640	Leucine-->Stop	1	0
LK6-A07_clone-2_HT	chrIV	249259	G	T	CYK3	227	Asparticacid-->Tyrosine	0.8125	0
LK6-A07_clone-2_HT	chrIV	343222	A	T	TSR1	535	Lysine-->Isoleucine	0.909090909091	0
LK6-A07_clone-2_HT	chrV	224178	G	A	ARB1	341	Alanine-->Valine	0.823529411765	0
LK6-A07_clone-2_HT	chrVII	736345	C	A	Intergenic	NA	NA	0.9	0
LK6-A07_clone-2_HT	chrX	258488	C	T	SRS2	356	Proline-->Serine	1	0
LK6-A07_clone-2_HT	chrXV	177338	A	G	IRA2	2,090	Asparticacid-->Glycine	1	0
LK6-A07_clone-2_OT	chrXV	179239	A	C	IRA2	2,724	Threonine-->Proline	1	0
LK6-A07_clone-3_HT	chrIV	920186	C	G	SIR4	872	Tyrosine-->Stop	1	0
LK6-A07_clone-3_HT	chrIV	1265507	T	A	SXM1	728	Serine-->Arginine	1	0
LK6-A07_clone-3_HT	chrVII	997334	A	T	GCN5	156	Threonine-->Serine	1	0
LK6-A07_clone-3_HT	chrXV	1013627	C	G	PDE2	399	Alanine-->Proline	1	0
LK6-A07_clone-3_OT	chrII	522538	A	+1:T	IRA1	1,364	FS	1	0
LK6-A07_clone-3_OT	chrVII	224706	T	A	INO80	290	Asparagine-->Tyrosine	1	0
LK6-A07_clone-3_OT	chrVII	224808	C	T	INO80	256	Glutamicacid-->Lysine	1	0
LK6-A07_clone-4_HT	chrII	525695	A	G	IRA1	312	Tyrosine-->Histidine	1	0
LK6-A07_clone-4_HT	chrV	161986	C	A	YND1	479	Phenylalanine-->Leucine	1	0
LK6-A07_clone-4_HT	chrXII	1021967	T	G	SIR3	95	Glutamicacid-->Asparticacid	1	0
LK6-A07_clone-4_OT	chrXV	171605	C	A	IRA2	179	Alanine-->Glutamicacid	1	0
