# Supplementary material for: Genetic variation in adaptability and pleiotropy in budding yeast
Source: eLife. 2017 Aug 17;6:e27167. doi: 10.7554/eLife.27167 (PMC5580887; doi:10.7554/eLife.27167)
Supplement: Supplementary file 4. [file elife-27167-supp4.txt]

LOCUS       pEJ03_mCitrine_KanMX_HO 7085 bp ds-DNA     circular     29-DEC-2016
DEFINITION  .
FEATURES             Location/Qualifiers
     promoter              5144..6131
                           /label="prACT1"
                           /ApEinfo_revcolor=#ff9ccd
                           /ApEinfo_fwdcolor=#ff9ccd
     gene                  complement(1552..2412)
                           /label="AmpR"
                           /ApEinfo_revcolor=#ff9ccd
                           /ApEinfo_fwdcolor=#ff9ccd
     misc_feature          2666..3495
                           /label="HOl"
                           /ApEinfo_revcolor=#b7e6d7
                           /ApEinfo_fwdcolor=#b7e6d7
     misc_feature          3908..4717
                           /label="KanMX"
                           /ApEinfo_revcolor=#f58a5e
                           /ApEinfo_fwdcolor=#f58a5e
     promoter              3529..3907
                           /label="pTEF"
                           /ApEinfo_revcolor=#d59687
                           /ApEinfo_fwdcolor=#d59687
     misc_feature          175..667
                           /label="HOr"
                           /ApEinfo_revcolor=#b7e6d7
                           /ApEinfo_fwdcolor=#b7e6d7
     promoter              complement(68..88)
                           /label="pT7"
                           /ApEinfo_revcolor=#d59687
                           /ApEinfo_fwdcolor=#d59687
     promoter              5008..5030
                           /label="pSP6"
                           /ApEinfo_revcolor=#d59687
                           /ApEinfo_fwdcolor=#d59687
     primer_bind           complement(6459..6482)
                           /label="oMM0032 3'"
                           /ApEinfo_revcolor=#b1ff67
                           /ApEinfo_fwdcolor=#b1ff67
     Origin of Replication 778..1397
                           /label="pUC Ori"
                           /ApEinfo_revcolor=#c6c9d1
                           /ApEinfo_fwdcolor=#c6c9d1
     primer_bind           5107..5126
                           /label="oJHK267 5' end"
                           /ApEinfo_revcolor=#b1ff67
                           /ApEinfo_fwdcolor=#b1ff67
     terminator            4726..4950
                           /label="tTEF"
                           /ApEinfo_revcolor=#ffef86
                           /ApEinfo_fwdcolor=#ffef86
     CDS                   6132..6848
                           /label="ymCitrineM233I"
                           /ApEinfo_revcolor=#ff9ccd
                           /ApEinfo_fwdcolor=#ff9ccd
     terminator            6849..7085
                           /label="ADH1 terminator"
                           /ApEinfo_revcolor=#ff9ccd
                           /ApEinfo_fwdcolor=#ff9ccd
ORIGIN
        1 aacgagctcg aattcatcga tgatatcaga tccactagtg gcctatgcgg ccgcggatct
       61 gccggtctcc ctatagtgag tcgtattaat ttcgataagc caggttaacc tgcattaatg
      121 aatcggccaa cgcgcgggga gaggcggttt gcgtattggg cgctcttccg cttcctgggg
      181 gaacaacttc acagaatgtt ttgtcatatt gtcgaagtgg tcacaaaaca agagaagttc
      241 cgccaattat aaaaagggaa cccgtatatt tcagcttcac ggatgatttc cagggtgaga
      301 gtactgtata tgggcttacg atagaaggcc ataaaaattt cttgcttggc aacaaaatag
      361 aagtgaaatc atgtcgaggc tgctgtgtgg gagaacagct taaaatatca caaaaaaaga
      421 atctaaaaca ctgtgttgct tgtcccagaa agggaatcaa gtatttttat aaagattgga
      481 gtggtaaaaa tcgagtatgt gctagatgct atggaagata caaattcagc ggtcatcact
      541 gtataaattg caagtatgta ccagaagcac gtgaagtgaa aaaggcaaaa gacaaaggcg
      601 aaaaattggg cattacgccc gaaggtttgc cagttaaagg accagagtgt ataaaatgtg
      661 gcggaattgt acagtttaaa caaaggcggt aatacggtta tccacagaat caggggataa
      721 cgcaggaaag aacatgtgag caaaaggcca gcaaaaggcc aggaaccgta aaaaggccgc
      781 gttgctggcg tttttccata ggctccgccc ccctgacgag catcacaaaa atcgacgctc
      841 aagtcagagg tggcgaaacc cgacaggact ataaagatac caggcgtttc cccctggaag
      901 ctccctcgtg cgctctcctg ttccgaccct gccgcttacc ggatacctgt ccgcctttct
      961 cccttcggga agcgtggcgc tttctcatag ctcacgctgt aggtatctca gttcggtgta
     1021 ggtcgttcgc tccaagctgg gctgtgtgca cgaacccccc gttcagcccg accgctgcgc
     1081 cttatccggt aactatcgtc ttgagtccaa cccggtaaga cacgacttat cgccactggc
     1141 agcagccact ggtaacagga ttagcagagc gaggtatgta ggcggtgcta cagagttctt
     1201 gaagtggtgg cctaactacg gctacactag aagaacagta tttggtatct gcgctctgct
     1261 gaagccagtt accttcggaa aaagagttgg tagctcttga tccggcaaac aaaccaccgc
     1321 tggtagcggt ggtttttttg tttgcaagca gcagattacg cgcagaaaaa aaggatctca
     1381 agaagatcct ttgatctttt ctacggggtc tgacgctcag tggaacgaaa actcacgtta
     1441 agggattttg gtcatgagat tatcaaaaag gatcttcacc tagatccttt taaattaaaa
     1501 atgaagtttt aaatcaatct aaagtatata tgagtaaact tggtctgaca gttaccaatg
     1561 cttaatcagt gaggcaccta tctcagcgat ctgtctattt cgttcatcca tagttgcctg
     1621 actccccgtc gtgtagataa ctacgatacg ggagggctta ccatctggcc ccagtgctgc
     1681 aatgataccg cgagacccac gctcaccggc tccagattta tcagcaataa accagccagc
     1741 cggaagggcc gagcgcagaa gtggtcctgc aactttatcc gcctccatcc agtctattaa
     1801 ttgttgccgg gaagctagag taagtagttc gccagttaat agtttgcgca acgttgttgc
     1861 cattgctaca ggcatcgtgg tgtcacgctc gtcgtttggt atggcttcat tcagctccgg
     1921 ttcccaacga tcaaggcgag ttacatgatc ccccatgttg tgcaaaaaag cggttagctc
     1981 cttcggtcct ccgatcgttg tcagaagtaa gttggccgca gtgttatcac tcatggttat
     2041 ggcagcactg cataattctc ttactgtcat gccatccgta agatgctttt ctgtgactgg
     2101 tgagtactca accaagtcat tctgagaata gtgtatgcgg cgaccgagtt gctcttgccc
     2161 ggcgtcaata cgggataata ccgcgccaca tagcagaact ttaaaagtgc tcatcattgg
     2221 aaaacgttct tcggggcgaa aactctcaag gatcttaccg ctgttgagat ccagttcgat
     2281 gtaacccact cgtgcaccca actgatcttc agcatctttt actttcacca gcgtttctgg
     2341 gtgagcaaaa acaggaaggc aaaatgccgc aaaaaaggga ataagggcga cacggaaatg
     2401 ttgaatactc atactcttcc tttttcaata ttattgaagc atttatcagg gttattgtct
     2461 catgagcgga tacatatttg aatgtattta gaaaaataaa caaatagggg ttccgcgcac
     2521 atttccccga aaagtgccac ctgacgtcta agaaaccatt attatcatga cattaaccta
     2581 taaaaatagg cgtatcacga ggccctttcg tctcgcgcgt ttcggtgatg acggtgaaaa
     2641 cctctgacac atgcagctgt ttaaacgcaa gcacaaaaaa tcaaggagag agaactacca
     2701 ctttgttcat gtgtacaatg ttcattatct ccataagcaa aaaaaaaaaa tagaaaacat
     2761 atgctataag gttgatattc tcacgagtaa gcggcacttg ctacttattg acattgcaga
     2821 tttttggcta cagaaatagt atattagaga ttataattgc taatcaaatc aaaatataaa
     2881 attagtaaac caaaccattt atacccttcc ttagtagtta tggattgttt tttaatgata
     2941 tttctgcaaa ccaaagaaag attgttatcc agatagaatt tagttttgat attcattttt
     3001 ttgttgaaga ttgaacgcca tatctgggcc tcataattca aaagacggtg ccattatcgg
     3061 tagcgtttcg cattgtactg gatttcagaa atttcacagt tgatgaatcg aaaagaatgg
     3121 tctcattgca acacgtaagg ttaagatgtc cctttttacc attataggca ataaatgaat
     3181 cataaaacga ccgtatactg gtgaaatagt agggagaacg agtacctgta gtaaaaagta
     3241 taaatcatag ttaatcgggc aatgtccctc gatcaaggag tattgtgtca tgttcgagac
     3301 aaacgccaac atttttgttt cttttggaca aatgttgttt gcatttatga tccgttatat
     3361 tttgatctaa tgtagagttg cacgtagttc ttactggcaa agaaatcgat gcataccaaa
     3421 aaagaataaa ggtgatattt gatctttacc gtttagttcc aacgtaaaat tgtgcctttg
     3481 gacttaaaat ggcgttcaga gcagattgta ctgagagtgc acctgtttag cttgcctcgt
     3541 ccccgccggg tcacccggcc agcgacatgg aggcccagaa taccctcctt gacagtcttg
     3601 acgtgcgcag ctcaggggca tgatgtgact gtcgcccgta catttagccc atacatcccc
     3661 atgtataatc atttgcatcc atacattttg atggccgcac ggcgcgaagc aaaaattacg
     3721 gctcctcgct gcagacctgc gagcagggaa acgctcccct cacagacgcg ttgaattgtc
     3781 cccacgccgc gcccctgtag agaaatataa aaggttagga tttgccactg aggttcttct
     3841 ttcatatact tccttttaaa atcttgctag gatacagttc tcacatcaca tccgaacata
     3901 aacaaccatg ggtaaggaaa agactcacgt ttcgaggccg cgattaaatt ccaacatgga
     3961 tgctgattta tatgggtata aatgggctcg cgataatgtc gggcaatcag gtgcgacaat
     4021 ctatcgattg tatgggaagc ccgatgcgcc agagttgttt ctgaaacatg gcaaaggtag
     4081 cgttgccaat gatgttacag atgagatggt cagactaaac tggctgacgg aatttatgcc
     4141 tcttccgacc atcaagcatt ttatccgtac tcctgatgat gcatggttac tcaccactgc
     4201 gatccccggc aaaacagcat tccaggtatt agaagaatat cctgattcag gtgaaaatat
     4261 tgttgatgcg ctggcagtgt tcctgcgccg gttgcattcg attcctgttt gtaattgtcc
     4321 ttttaacagc gatcgcgtat ttcgtctcgc tcaggcgcaa tcacgaatga ataacggttt
     4381 ggttgatgcg agtgattttg atgacgagcg taatggctgg cctgttgaac aagtctggaa
     4441 agaaatgcat aagcttttgc cattctcacc ggattcagtc gtcactcatg gtgatttctc
     4501 acttgataac cttatttttg acgaggggaa attaataggt tgtattgatg ttggacgagt
     4561 cggaatcgca gaccgatacc aggatcttgc catcctatgg aactgcctcg gtgagttttc
     4621 tccttcatta cagaaacggc tttttcaaaa atatggtatt gataatcctg atatgaataa
     4681 attgcagttt catttgatgc tcgatgagtt tttctaatca gtactgacaa taaaaagatt
     4741 cttgttttca agaacttgtc atttgtatag tttttttata ttgtagttgt tctattttaa
     4801 tcaaatgtta gcgtgattta tatttttttt cgcctcgaca tcatctgccc agatgcgaag
     4861 ttaagtgcgc agaaagtaat atcatgcgtc aatcgtatgt gaatgctggt cgctatactg
     4921 ctgtcgattc gatactaacg ccgccatcca gtgtcgaaaa cgcgcggcta caattaatac
     4981 ataaccttat Tgtatcatac acatacgatt taggtgacac tatagaacgc ggccgccagc
     5041 tgaagcttac accatggaat ctagaatctc gagaaggtac cagagctagc atactgcagg
     5101 tcgacgCGTA CGCTGCAGGT CGACGGATCC CCGGGttaat taaGTGGCTG CAAGAGATTG
     5161 ATCGGTATGC AACCTCAACA GTGTTGAAGC TATTGGTAGG TAACAAGTGT GATTTAAAGG
     5221 ACAAGCGTGT CGTGGAATAT GACGTGGCAA AGGAATTTGC GGACGCGAAT AAGATGCCGT
     5281 TCTTAGAGAC TAGTGCTTTG GACTCCACCA ACGTCGAGGA TGCGTTTTTA ACCATGGCTA
     5341 GACAAATCAA GGAAAGTATG TCCCAACAAA ACCTGAACGA AACCACTCAG AAGAAGGAAG
     5401 ACAAAGGGAA CGTCAACCTG AAGGGACAGA GTTTAACCAA CACCGGTGGG GGCTGCTGTT
     5461 GAACAAGCGC GCCTCTACCT TGCAGACCCA TATAATATAA TAACTAAATA AGTAAATAAG
     5521 ACACACGCGA GAACATATAT ACACAATTAC AGTAACAATA ACAAGAGGAC AGATACTACC
     5581 AAAATGTGTG GGGAAGCGGG TAAGCTGCCA CAGCAATTAA TGCACAACAT TTAACCTACA
     5641 TTCTTCCTTA TCGGATCCTC AAAACCCTTA AAAACATATG CCTCACCCTA ACATATTTTC
     5701 CAATTAACCC TCAATATTTC TCTGTCACCC GGCCTCTATT TTCCATTTTC TTCTTTACCC
     5761 GCCACGCGTT TTTTTCTTTC AAATTTTTTT CTTCCTTCTT CTTTTTCTTC CACGTCCTCT
     5821 TGCATAAATA AATAAACCGT TTTGAAACCA AACTCGCCTC TCTCTCTCCT TTTTGAAATA
     5881 TTTTTGGGTT TGTTTGATCC TTTCCTTCCC AATCTCTCTT GTTTAATATA TATTCATTTA
     5941 TATCACGCTC TCTTTTTATC TTCCTTTTTT TCCTCTCTCT TGTATTCTTC CTTCCCCTTT
     6001 CTACTCAAAC CAAGAAGAAA AAGAAAAGGT CAATCTTTGT TAAAGAATAG GATCTTCTAC
     6061 TACATCAGCT TTTAGATTTT TCACGCTTAC TGCTTTTTTC TTCCCAAGAT CGAAAATTTA
     6121 CTGAATTAAC Aatgtctaaa ggtgaagaat tattcactgg tgttgtccca attttggttg
     6181 aattagatgg tgatgttaat ggtcacaaat tttctgtctc cggtgaaggt gaaggtgatg
     6241 ctacttacgg taaattgacc ttaaaattta tttgtactac tggtaaattg ccagttccat
     6301 ggccaacctt agtcactact ttaggttatg gtttgatgtg ttttgctaga tacccagatc
     6361 atatgaaaca acatgacttt ttcaagtctg ccatgccaga aggttatgtt caagaaagaa
     6421 ctattttttt caaagatgac ggtaactaca agaccagagc tgaagtcaag tttgaaggtg
     6481 ataccttagt taatagaatc gaattaaaag gtattgattt taaagaagat ggtaacattt
     6541 taggtcacaa attggaatac aactataact ctcacaatgt ttacatcatg gctgacaaac
     6601 aaaagaatgg tatcaaagtt aacttcaaaa ttagacacaa cattgaagat ggttctgttc
     6661 aattagctga ccattatcaa caaaatactc caattggtga tggtccagtc ttgttaccag
     6721 acaaccatta cttatcctat caatctagat tatccaaaga tccaaacgaa aagagagacc
     6781 acatggtctt gttagaattt gttactgctg ctggtattac ccatggtatt gatgaattgt
     6841 acaaataagg cgcgccACTT CTAAATAAGC GAATTTCTTA TGATTTATGA TTTTTATTAT
     6901 TAAATAAGTT ATAAAAAAAA TAAGTGTATA CAAATTTTAA AGTGACTCTT AGGTTTTAAA
     6961 ACGAAAATTC TTATTCTTGA GTAACTCTTT CCTGTAGGTC AGGTTGCTTT CTCAGGTATA
     7021 GTATGAGGTC GCTCTTATTG ACCACACCTC TACCGGCAGA TCCGCTAGGG ATAACAGGGT
     7081 AATAT
//
