# Supplementary material for: Genetic variation in adaptability and pleiotropy in budding yeast
Source: eLife. 2017 Aug 17;6:e27167. doi: 10.7554/eLife.27167 (PMC5580887; doi:10.7554/eLife.27167)
Supplement: Supplementary file 5. [file elife-27167-supp5.csv]

Locus	Genes within confidence intervals	QTL for trait: fitness at OT	QTL for trait: fitness at HT	QTL for trait: adaptability at OT	QTL for trait: adaptability at HT	QTL for trait: adaptability at OT beyond fitness	QTL for trait: adaptability at HT beyond fitness	QTL for trait: pleiotropy at OT beyond fitness	QTL for trait: pleiotropy at HT beyond fitness
ChrXIV 376315	FYV6, KRE33, TOM22, CPT1	y	y	y	y	y	y	n	y
ChrXV 154799	WRS1, COQ3, HMI1, RFC4, TRM10 YPQ1, SPO21, MSH2, HAL9, MPD2, DUF1, MHF2, ADH1, PHM7, ATG34, ATG19, IRA2, REX4, AVO1, ATP19, BRX1	y	y	y	n	n	y	n	y
ChrVII 123335	NCS6, YPT32, MIG2, SIP2, SPT16, CHC1, POX1, YGL204C, KEX1, ARO8, MCM6, EMP24,YIP4, MDS3, DSD1, GCN1, YGL194C-A, HOS2, YGL193C, IME4, COX13, CDC55, RPS26A, YGL188C-A,COX4, TPN1, YGL185C, STR3, MND1, YGL182C, GTS1, ATG1, TOS3	y	n	n	n	n	n	n	n
ChrXIV 470303	MIC27, OCA1, RAS2, YNL097C-B, PHO23, RPS7B, APP1, YPT53, YNL092W, NST1, RHO2, TOP2, TCB2,TCB2, SNN1, MKT1, END3, SAL1, PMS1, SWS2, EOS1, TPM1, NIS1, APJ1, MKS1, IMP4, MLF3, MSK1, RNH201, LAT1	y	n	n	n	y	y	n	y
ChrXII 646707	RCK2, YEF3, SSP120, SYM1, MCP2, NDL1, HAP1, YLR257W, GSY1, HSP60, LCB5, YPT6, TMA7, RED1, RPS28B, YLR264C-A, NEJ1, PDR8	y	n	n	n	y	n	y	y
ChrIV 1062759	HDA2, MHR1, SUR2, ATP5, BFR2, PRO1, CFT1, GPI11, RSC3, CPR5, HNT2, YDR306C, PMT7, SRB7, GIC2, SUM1, TFB1, SSF2, PIB1, RAD34, IPK1, OMS1, HIM1, MCM21, YFT2, SWA2, DAD4, YDR320W-B, ASP1	y	n	y	n	n	n	n	n
ChrXII 210540	SSL1, SSK1, NSE1, PAM18, RLP24, TEN1, LOT6, YLR012C,GAT3, PPR1, BRE2, PML1, MEU1, POM34, PSR2, YEH2, IRC25, SDO1, IZH3, UBR2, SNF7, SED5, AAT2, ADE16, RPL15A, YLR030W, YLR031W, RAD5, RSC58, SMF3, MLH2, YLR036C, PAU23	n	n	y	y	y	n	y	n
ChrXIV 254149	POP1, ADE12, ALG9, MGS1, YNL217W, RAP1, IES2, PEX17, RRG9, VID27, YNL211C, MER1, SSB2, YNL208W, RIO2, RTT106, SPS18, SPS19, PSY2, NNR1, GCR2, WHI3, SLZ1, YNL195C, YNL194C, YNL193W, CHS1, DUG3, YNL190W, SRP1, KAR1, SWT21, UBP10, MRPL19, YNL184C, NPR1, IPI3, PBR1, RHO5, RPS3, MRPL22	n	y	n	n	n	n	y	y
